# Supplementary material for: Metabolic Features of Ganjang (a Korean Traditional Soy Sauce) Fermentation Revealed by Genome-Centered Metatranscriptomics
Source: mSystems. 2021 Aug 3;6(4):e00441-21. doi: 10.1128/mSystems.00441-21 (PMC8407349; doi:10.1128/mSystems.00441-21)
Supplement: TABLE S5 [file msystems.00441-21-st005.xlsx]

## Sheet: Bacillus sp. KG1
Supplementary Table S5. Information of s in the 17 genomes of ganjang major microbiota and their transcriiptional expressions during ganjang fermentation.
information					Normalized RPKM values of s (days)
	Length(bp)	Name	Function	EC No.	20	40	60	90	180
1	941		hypothetical protein		0	0.0523	0.384	0.0057	0
2	431		hypothetical protein		0.824	4.2005	26.3149	0.5204	0.0126
3	254		hypothetical protein		0	0	0	0	0
4	1070	rpfG_1	Cyclic di-GMP phosphodiesterase response regulator RpfG		0	0.0553	0.3377	0.001	0							,
5	2474	gyrA	DNA gyrase subunit A	EC:5.6.2.2	0.0033	0.0359	0.167	0.0013	0
6	1925	gyrB	DNA gyrase subunit B	EC:5.6.2.2	0	0.0256	0.3756	0.0039	0
7	278		hypothetical protein		0.0147	0.0353	0.3704	0	0
8	395	recF_1	DNA replication and repair protein RecF		0.0103	0.0249	0	0	0
9	656	recF_2	DNA replication and repair protein RecF		0	0.03	0.2359	0	0
10	218		hypothetical protein		0.0187	0.0901	0	0	0
11	1145	dnaN	DNA polymerase III subunit beta	EC:2.7.7.7	0.0107	0.0344	0.0902	0.0009	0
12	1349	dnaA	Chromosomal replication initiator protein DnaA		0	0.0584	0.2679	0.0016	0
13	344	rnpA	Ribonuclease P protein component	EC:3.1.26.5	0.0237	0	0.4493	0	0
14	788	misCA	Membrane protein insertase MisCA		0.0052	0	0.262	0.0027	0
15	623		hypothetical protein		0.0066	0	0.2484	0.0035	0
16	1385	mnmE	tRNA modification GTPase MnmE	EC:3.6.-.-	0.0059	0.0427	0.1491	0.0055	0.0013
17	938	yxlF_1	putative ABC transporter ATP-binding protein YxlF		0	0	0.4402	0.0023	0
18	947		hypothetical protein		0	0.0208	0.1635	0.0068	0
19	464		hypothetical protein		0.0176	0.0424	0.3334	0.0046	0
20	449	mrgA_1	Metalloregulation DNA-binding stress protein		0.0091	0.0438	0	0	0
21	1292	mntH	Divalent metal cation transporter MntH		0.0158	0.0229	0.3197	0.0017	0
22	626	nudL	putative Nudix hydrolase NudL		0.0196	0	0.1648	0	0
23	518	ywnH	Putative phosphinothricin acetyltransferase YwnH	EC:2.3.1.183	0	0	0.2987	0.0042	0
24	506		hypothetical protein	EC:5.3.4.1	0	0	0.2038	0.0043	0
25	152		hypothetical protein		0	0	0.6755	0.0071	0
26	995		hypothetical protein		0.0123	0.0099	0.1038	0.0043	0
27	1940	glgB	1,4-alpha-glucan branching enzyme GlgB	EC:2.4.1.18, EC:3.2.1.141	0.0126	0.0457	0.2396	0.0022	0
28	1157	glgC	Glucose-1-phosphate adenylyltransferase	EC:2.7.7.27	0	0.0511	0.4016	0.0019	0
29	1109	glgD	Glycogen biosynthesis protein GlgD	EC:2.7.7.27	0.0111	0.0178	0.2328	0.0019	0
30	1427	glgA	Glycogen synthase	EC:2.4.1.21, EC:3.2.1.1	0.0229	0.0414	0.3257	0.0023	0.0025
31	869	Hgd	2-(hydroxymethyl)glutarate dehydrogenase	EC:1.1.1.31, EC:1.1.1.60, EC:1.1.1.79, EC:1.1.1.-	0.0094	0.0227	0.1188	0	0
32	755	exoA	Exodeoxyribonuclease	EC:3.1.11.2	0	0.0522	0.2734	0	0
33	428	cwlJ	Cell wall hydrolase CwlJ	EC:3.5.1.28	0	0.023	0	0	0
34	1190	fsr	Fosmidomycin resistance protein		0.0034	0.0497	0.1302	0.0009	0
35	263	ycdF_1	Glucose 1-dehydrogenase 2		0.0155	0.0747	0.1957	0.0041	0
36	434	ycdF_2	Glucose 1-dehydrogenase 2		0	0	0	0	0
37	359	ftsL	Cell division protein FtsL		0	0	0.1435	0.006	0
38	929	rsmH_1	Ribosomal RNA small subunit methyltransferase H	EC:2.1.1.199	0	0.053	0.2778	0.0023	0
39	836	hemH	Ferrochelatase	EC:4.99.1.1, EC:4.99.1.9	0	0.0236	0.1235	0.0026	0
40	1430	hemY	Protoporphyrinogen oxidase	EC:1.3.3.4, EC:1.3.3.15	0.0229	0.0138	0.2167	0	0
41	953	fmt	Methionyl-tRNA formyltransferase	EC:2.1.2.9,	0	0.0103	0.2708	0	0
42	485	def1	Peptide deformylase 1	EC:3.5.1.88	0	0.0609	0	0	0
43	716	priA	Primosomal protein N'	EC:3.6.4.-	0	0	0.2162	0.003	0
44	1055	hemE	Uroporphyrinogen decarboxylase	EC:4.1.1.37	0	0.0747	0.2936	0.001	0
45	512	hmoB	Heme-degrading monooxygenase HmoB	EC:1.14.99.48	0.0479	0.0577	0.8058	0.0063	0
46	920	mccA_1	O-acetylserine dependent cystathionine beta-synthase	EC:2.5.1.47, EC:2.5.1.134	0.0089	0.0428	0.1683	0	0
47	467	luxS_1	S-ribosylhomocysteine lyase	EC:4.4.1.21	0.0087	0.0211	0	0	0
48	638		putative methyltransferase	EC:2.1.1.-	0.032	0.0309	0.6469	0	0
49	1391		hypothetical protein		0	0.0496	0.1114	0.0016	0
50	686		hypothetical protein		0.0179	0	0.4513	0	0
51	1076		hypothetical protein		0.0114	0	0	0.004	0.0017
52	878	rmlA	Glucose-1-phosphate thymidylyltransferase	EC:2.7.7.24	0	0	0.3527	0.0037	0.0021
53	563	rfbC	dTDP-4-dehydrorhamnose 3,5-epimerase	EC:5.1.3.13	0.0145	0.0874	0.2749	0.0038	0
54	845	rmlD	dTDP-4-dehydrorhamnose reductase	EC:1.1.1.133, EC:5.1.3.13	0.0048	0.0233	0.3054	0.0026	0
55	1037	rffG	dTDP-glucose 4,6-dehydratase 2	EC:4.2.1.46, EC:4.1.1.35	0.0118	0.076	0.2987	0.001	0
56	197	ywqF_1	UDP-glucose 6-dehydrogenase YwqF	EC:1.1.1.22	0	0	0	0	0
57	1187	ywqF_2	UDP-glucose 6-dehydrogenase YwqF	EC:1.1.1.22	0.0069	0.0166	0.435	0.0182	0
58	530	ugd_1	UDP-glucose 6-dehydrogenase	EC:1.1.1.22	0.0154	0.0743	0.1946	0	0
59	428	ugd_2	UDP-glucose 6-dehydrogenase	EC:1.1.1.22	0.0191	0	0.7227	0.005	0
60	1388	cycA_1	D-serine/D-alanine/glycine transporter		0.0059	0.0355	0.2232	0	0
61	632	leuE_1	Leucine efflux protein		0.0129	0.0467	0.4082	0.0017	0
62	548	relA_1	Bifunctional (p)ppGpp synthase/hydrolase RelA	EC:2.7.6.5	0.0075	0.0539	0.6589	0	0
63	464		hypothetical protein		0.0088	0.0212	0.5556	0	0
64	194		hypothetical protein		0	0.0506	0.265	0	0
65	1187	amaA_1	N-acyl-L-amino acid amidohydrolase	EC:3.5.1.-, EC:3.5.1.32, EC:3.5.1.47	0	0.0664	0	0	0
66	464	comEA	ComE operon protein 1		0	0.0636	0.1111	0	0
67	602	tadA_1	tRNA-specific adenosine deaminase	EC:3.5.4.12	0	0	0	0	0
68	929	comEC_1	ComE operon protein 3		0.0044	0.0636	0.2778	0.0035	0
69	1085	crtQ	4,4'-diaponeurosporenoate glycosyltransferase	EC:2.4.1.-	0	0.0454	0.0476	0.004	0
70	1604	rpoB	DNA-directed RNA polymerase subunit beta	EC:2.7.7.6, EC:2.7.7.6	0.0102	0.0614	0.6117	0.0175	0
71	602	rsmC	Ribosomal RNA small subunit methyltransferase C	EC:2.1.1.172	0.0068	0.0491	0.3428	0	0
72	365	rplL	50S ribosomal protein L7/L12		0.0224	0.0269	0.4235	0.0059	0
73	500	rplJ	50S ribosomal protein L10		0	0.0394	0	0.0043	0
74	149		hypothetical protein		0	0	0	0	0
75	701	rplA	50S ribosomal protein L1		0.0058	0.0281	0.1472	0.0046	0
76	425	rplK	50S ribosomal protein L11		0.0096	0	0.8491	0.0101	0
77	533	nusG	Transcription termination/antitermination protein NusG		0.0077	0.1108	0.1935	0.004	0
78	185	secE	Protein translocase subunit SecE		0.022	0	0	0	0
79	131		hypothetical protein		0	0	0.3915	0	0
80	650	sigH	RNA polymerase sigma-H factor		0	0	0.2381	0.0017	0
81	521		hypothetical protein		0	0	0.297	0.0062	0
82	743		Putative TrmH family tRNA/rRNA methyltransferase	EC:2.1.1.185,	0	0	0.1389	0.0015	0
83	413	mrnC	Mini-ribonuclease 3	EC:3.1.26.-	0	0.0476	0.2496	0.0052	0
84	1397	cysS	Cysteine--tRNA ligase	EC:6.1.1.16	0.0088	0.0423	0.2218	0.0046	0
85	668	cysE	Serine acetyltransferase	EC:2.3.1.30	0.0061	0.0295	0.8496	0.0242	0.0109
86	1460	gltX	Glutamate--tRNA ligase	EC:6.1.1.17, EC:6.1.1.24	0	0.081	0.389	0.0022	0
87	476	ispF	2-C-methyl-D-erythritol 2,4-cyclodiphosphate synthase	EC:4.6.1.12, EC:2.7.7.60, EC:4.6.1.12	0.0086	0.0207	0.65	0.0023	0
88	680	ispD	2-C-methyl-D-erythritol 4-phosphate cytidylyltransferase	EC:2.7.7.60	0.006	0.0434	0.4553	0.0063	0
89	1085	yacL	putative PIN and TRAM-domain containing protein YacL		0.0188	0.0726	0.2379	0.003	0
90	1370	radA	DNA repair protein RadA		0.009	0.0216	0.3392	0.0016	0
91	614	clpC	Negative regulator of tic competence ClpC/MecB		0.0998	0	0.6722	0	0
92	680	ytrE	ABC transporter ATP-binding protein YtrE	EC:7.6.2.-	0	0	0.1518	0.0016	0
93	2465		hypothetical protein		0.0033	0.024	0.461	0.0004	0
94	3254	icmF	Fused isobutyryl-CoA mutase	EC:5.4.99.13	0.005	0.0182	0.2857	0.0017	0
95	635	kstR2_1	HTH-type transcriptional repressor KstR2		0	0.031	0.0812	0.0017	0
96	1142	acdA	Acyl-CoA dehydrogenase	EC:1.3.8.1, EC:1.3.8.7	0.0036	0.0518	0.4521	0.0009	0
97	1136	mmgC_1	Acyl-CoA dehydrogenase	EC:1.3.8.7, EC:1.3.99.-	0	0.026	0.1363	0.0019	0
98	1178	mmgA	Acetyl-CoA acetyltransferase	EC:2.3.1.9	0.0035	0.0669	0.1315	0.0009	0
99	164		hypothetical protein		0.0496	0.0598	0	0.0066	0
100	2144	lutA_1	Lactate utilization protein A		0.0057	0.0736	0.1204	0.0045	0
101	1199	clsB	Minor cardiolipin synthase ClsB	EC:2.7.8.-	0.0205	0.0247	0.1722	0.0018	0
102	1670	argS	Arginine--tRNA ligase	EC:6.1.1.19	0.0049	0.059	0.3711	0.0013	0
103	428	ywiB	putative beta-barrel protein YwiB		0.0095	0.023	0.3613	0.0025	0
104	872	speB_1	Agmatinase	EC:3.5.3.11	0.0047	0.0565	0.8287	0.0062	0
105	785	ytnP	putative quorum-quenching lactonase YtnP		0.0208	0	0.263	0.0014	0
106	224		hypothetical protein		0.0182	0.0438	0	0.0048	0
107	692	trmB	tRNA (guanine-N(7)-)-methyltransferase	EC:2.1.1.33	0.0118	0.0142	0.1491	0	0
108	671	tcdA	tRNA threonylcarbamoyladenosine dehydratase		0.0061	0	0	0	0
109	1277		putative AAA domain-containing protein		0.0032	0.0695	0.0404	0.0034	0
110	743	bacC_1	Dihydroanticapsin 7-dehydrogenase		0.0055	0.0398	0.2084	0.0015	0
111	668		hypothetical protein		0.0061	0.059	0.3862	0.0065	0
112	419	cymR	HTH-type transcriptional regulator CymR		0	0.0704	0.2461	0	0
113	1130	iscS_1	Cysteine desulfurase IscS	EC:2.8.1.7	0.0109	0.0262	0.3198	0.001	0.0032
114	1115	mnmA	tRNA-specific 2-thiouridylase MnmA	EC:2.8.1.13	0.022	0.0884	0.6945	0.0048	0
115	668	yrrB_1	TPR repeat-containing protein YrrB		0.0061	0	0.1545	0	0
116	2423	recD2	ATP-dependent RecD-like DNA helicase	EC:3.1.11.5, EC:3.1.11.5	0.0101	0.0163	0.2132	0.0009	0
117	1385	gabP_1	GABA permease		0	0.0356	0.1491	0.0031	0
118	1250	pdhC_1	Dihydrolipoyllysine-residue acetyltransferase component of pyruvate dehydrogenase complex	EC:2.3.1.12, EC:2.3.1.61, EC:2.3.1.168	0	0.0315	0.0826	0	0
119	1019	pdhB_1	Pyruvate dehydrogenase E1 component subunit beta	EC:1.2.4.1	0.004	0.0097	0.152	0	0
120	1061	pdhA_1	Pyruvate dehydrogenase E1 component subunit alpha	EC:1.2.4.1, EC:1.2.4.4	0.0039	0.0093	0.2433	0.0041	0
121	1139	pdh	Phenylalanine dehydrogenase	EC:1.4.1.9, EC:1.4.1.20, EC:1.4.1.23	0.0072	0.0433	0.136	0.0019	0
122	461	lrpC_1	HTH-type transcriptional regulator LrpC		0.0531	0	0.2237	0.0047	0
123	440		hypothetical protein		0.0371	0	0.4687	0.0049	0
124	185		hypothetical protein		0	0	0.5556	0	0
125	131		hypothetical protein		0	0	0	0	0
126	458		putative HTH-type transcriptional regulator		0.0267	0	0.1126	0.0024	0
127	578	gph_1	Phosphoglycolate phosphatase		0.0141	0	0.1785	0.0093	0
128	605		hypothetical protein		0	0.0325	0.5116	0.0036	0.003
129	887	murQ	N-acetylmuramic acid 6-phosphate etherase	EC:4.2.1.126	0	0.0555	0.4655	0	0
130	1112		hypothetical protein		0.011	0.0797	0.1857	0	0
131	860		putative ABC transporter ATP-binding protein		0	0.0115	0	0	0
132	1280	serS	Serine--tRNA ligase	EC:6.1.1.11, EC:3.4.22.70	0	0	0.1614	0.0025	0
133	572	pdxT	Pyridoxal 5'-phosphate synthase subunit PdxT	EC:4.3.3.6	0.0143	0.0344	0	0	0
134	1022		putative ABC transporter-binding protein		0.008	0.0482	0.2526	0.0042	0
135	431		hypothetical protein		0.0095	0.137	0.1196	0	0
136	734		hypothetical protein		0.0056	0.0537	0.2109	0	0
137	1046	miaB	tRNA-2-methylthio-N(6)-dimethylallyladenosine synthase	EC:2.8.4.3	0.0039	0.0471	0.3455	0.0031	0
138	428		hypothetical protein		0.0095	0.023	0.1204	0.0025	0
139	374	cotE	Spore coat protein E		0	0	0	0	0
140	620	phdI	1-hydroxy-2-naphthoate 1,2-dioxygenasee	EC:1.13.11.4	0	0.0318	0	0.0017	0
141	296		hypothetical protein		0	0	0	0.0036	0
142	1145	ybhS	Inner membrane transport permease YbhS		0	0	0.0451	0.0019	0
143	452	dut	Deoxyuridine 5'-triphosphate nucleotidohydrolase	EC:3.6.1.23	0	0.1089	0.2281	0.0048	0
144	173		hypothetical protein		0	0	0	0	0
145	407	est	Carboxylesterase	EC:3.1.1.1	0.01	0.0242	0.1266	0.0026	0
146	251		hypothetical protein		0	0.1174	0.2051	0.0172	0
147	374	ytrA_1	HTH-type transcriptional repressor YtrA		0.0218	0.1315	0.2756	0.0086	0
148	677	ytrB_1	ABC transporter ATP-binding protein YtrB		0	0.0145	0.2286	0	0
149	431	zur	Zinc-specific metallo-regulatory protein		0	0.0228	0.2392	0.005	0
150	593		Nucleotidase		0	0.0166	0.261	0.0036	0
151	1109	ispG	4-hydroxy-3-methylbut-2-en-1-yl diphosphate synthase (flavodoxin)	EC:1.17.7.1, EC:1.17.7.3	0.0074	0.0267	0.1862	0.0019	0
152	332		hypothetical protein		0	0.0296	0.1552	0.0032	0
153	608	sodA	Superoxide dismutase [Mn]	EC:1.15.1.1	0.0134	0.0648	0.5091	0.0035	0
154	1214		hypothetical protein		0.0101	0.0244	0.2552	0	0
155	2177	pbpH	Penicillin-binding protein H	EC:3.4.16.4, EC:3.4.-.-	0.0169	0	0.2135	0	0
156	356		hypothetical protein		0.0115	0	0.1447	0	0
157	149	rpmGA	50S ribosomal protein L33 1		0.0818	0	0.689	0.0144	0
158	176		hypothetical protein		0.0231	0.0557	0.5839	0	0
159	1133	gluP_1	Rhomboid protease GluP	EC:3.4.21.105	0.018	0.0348	0.2734	0.0019	0
160	221		hypothetical protein		0	0.0444	0.931	0	0
161	968	glcK	Glucokinase	EC:2.7.1.2	0	0.0611	0.3733	0	0
162	173		hypothetical protein		0	0.1134	0.5939	0	0
163	629	gloC_1	Hydroxyacylglutathione hydrolase GloC	EC:3.1.2.6	0	0.0313	0	0.0069	0
164	242		hypothetical protein		0	0.0406	0.6379	0.0044	0
165	707		hypothetical protein		0.0058	0.0557	0.146	0.0015	0
166	1124	comGA	ComG operon protein 1		0.0145	0.0351	0.1837	0.0067	0
167	962	epsF_1	Type II secretion system protein F		0	0.0512	0.1073	0.0022	0
168	404	clpX	ATP-dependent Clp protease ATP-binding subunit ClpX		0	0	0.5103	0	0
169	911	lacC_1	Tagatose-6-phosphate kinase	EC:2.7.1.56, EC:2.7.1.11	0.0135	0	0.3966	0.0012	0
170	437		hypothetical protein		0.0093	0.045	0.2359	0.0099	0
171	317	adhA	Alcohol dehydrogenase 1	EC:1.1.1.1, EC:1.1.1.-	0.0257	0.031	0	0	0
172	395		hypothetical protein		0.0207	0.0249	0	0.0027	0
173	416		hypothetical protein		0	0.0237	0.3717	0.0052	0
174	791		hypothetical protein	EC:2.7.1.89, EC:3.2.1.78	0	0.0872	0.3915	0	0
175	680		hypothetical protein		0	0	0.607	0.0016	0
176	1730	ligd	Bifunctional non-homologous end joining protein LigD	EC:6.5.1.1	0.0118	0.0456	0.2985	0.0006	0
177	479	cdsA	Phosphatidate cytidylyltransferase	EC:2.7.7.41	0	0.1849	0	0	0
178	1145	dxr	1-deoxy-D-xylulose 5-phosphate reductoisomerase	EC:1.1.1.267	0.0071	0.043	0.5862	0.0066	0
179	359		hypothetical protein		0.0114	0	0.4306	0.003	0
180	218		hypothetical protein		0	0.045	1.1797	0.0148	0
181	218		hypothetical protein		0	0	0.2359	0	0
182	140		hypothetical protein		0	0.1399	0.7329	0.0077	0
183	227		hypothetical protein		0.0179	0.0433	0	0.0047	0
184	779		hypothetical protein		0	0.0126	0.4637	0.0069	0
185	545	mecB	Adapter protein MecA 2		0.015	0.0181	0.2839	0	0
186	551	pbuO	Guanine/hypoxanthine permease PbuO		0.0074	0.0357	0.3744	0.0059	0
187	647	pcp_1	Pyrrolidone-carboxylate peptidase	EC:3.4.19.3	0	0	0.0797	0.0017	0
188	953		hypothetical protein		0.0129	0.031	0.0542	0.0011	0
189	689		hypothetical protein		0.0178	0.0858	0.3744	0.0016	0
190	767		hypothetical protein	EC:3.5.2.9	0.0107	0	0.4037	0.0028	0
191	1001	kipA	KipI antagonist	EC:6.3.4.6,	0.0041	0.0098	0.2063	0	0
192	707	kipI	Kinase A inhibitor	EC:3.5.1.54,	0	0.0279	0.219	0.0092	0
193	1205	yajR	Inner membrane transport protein YajR		0.0068	0.0981	0.2999	0.0009	0
194	449		hypothetical protein		0	0.0438	0.3445	0.0024	0
195	1175		hypothetical protein		0.0313	0.1006	0.6152	0.0101	0
196	1295	ywdJ	Putative purine permease YwdJ		0	0.0228	0.1595	0.0025	0
197	2171	pcrA_1	ATP-dependent DNA helicase PcrA	EC:3.6.4.12	0.0075	0.0409	0.1903	0.0025	0
198	185	rpsZ	30S ribosomal protein S14 type Z		0.022	0.106	0.5556	0	0
199	230		hypothetical protein		0.0177	0.0854	1.1185	0.0047	0
200	581	trxB_1	Thioredoxin reductase		0	0.0508	0.1776	0.0019	0
201	1217	ftsW_1	putative peptidoglycan glycosyltransferase FtsW		0.0101	0.0405	0.2121	0.0018	0
202	473	ctaA	Heme A synthase	EC:1.17.99.9, EC:2.5.1.-	0	0.0208	0	0	0
203	458	frdB_1	Fumarate reductase iron-sulfur subunit	EC:1.3.5.1, EC:1.3.5.4, EC:1.3.5.4	0.0178	0.0645	0	0.0047	0
204	1448	frdA	Fumarate reductase flavoprotein subunit	EC:1.3.5.1, EC:1.3.5.4, EC:1.3.5.4	0.0141	0.0613	0.2496	0.0813	0
205	899	nfo_1	putative endonuclease 4	EC:3.1.21.2	0.0136	0.0548	0.2297	0.0036	0
206	1310	cshB	DEAD-box ATP-dependent RNA helicase CshB	EC:3.6.4.13, EC:3.6.4.13	0.0125	0.015	0.2365	0.0008	0
207	464		hypothetical protein		0	0.0636	0.1111	0	0
208	269		hypothetical protein		0	0.1096	0.3828	0.008	0
209	965	ispH	4-hydroxy-3-methylbut-2-enyl diphosphate reductase	EC:1.17.7.4	0.0169	0	0.0535	0.0034	0
210	1118		GTP cyclohydrolase 1 type 2		0.0146	0.0264	0.1847	0.001	0
211	662	trmK	tRNA (adenine(22)-N(1))-methyltransferase	EC:2.1.1.217	0.0123	0.0149	0.3118	0	0
212	371	cccA_1	Cytochrome c-550		0	0.106	0.1389	0	0
213	536		hypothetical protein		0	0.0735	0.1924	0	0
214	1133	sigA	RNA polymerase sigma factor SigA		0	0.0435	0.1367	0.0057	0
215	1805	dnaG	DNA primase	EC:2.7.7.101,	0.0091	0.0382	0.1144	0.0012	0
216	800	yqfL_1	Putative pyruvate, phosphate dikinase regulatory protein	EC:2.7.4.28, EC:2.7.11.33	0	0.0246	0.3226	0	0
217	641	ccpN	Transcriptional repressor CcpN		0.0064	0.0922	0.6439	0.0051	0
218	767	recO	DNA repair protein RecO		0.0053	0.0257	0.3364	0.0099	0
219	143		hypothetical protein		0.0568	0.0685	0.3588	0.0075	0
220	908	era	GTPase Era		0.0135	0.0217	0.6253	0.0024	0
221	239		hypothetical protein		0.0341	0	0	0	0
222	371		hypothetical protein		0	0.053	0.4167	0.0145	0
223	977	tyrA	Prephenate dehydrogenase	EC:1.3.1.43, EC:1.3.1.12, EC:2.5.1.19, EC:1.3.1.12, EC:1.3.1.78	0	0.0202	0.317	0.0011	0
224	473		hypothetical protein		0.0259	0	0.5451	0.0023	0
225	425		hypothetical protein		0.0096	0.0926	0.3639	0.0051	0
226	383	gcvH	Glycine cleavage system H protein		0.0107	0	0.1346	0.0028	0
227	359	mgsR	Regulatory protein MgsR	EC:1.20.4.1	0.0568	0.0822	0.1435	0.009	0
228	1784	fadE	putative acyl-CoA dehydrogenase	EC:1.3.8.1, EC:1.3.99.-	0.0092	0.0055	0.0579	0.0024	0
229	1178	fadA	3-ketoacyl-CoA thiolase	EC:2.3.1.16	0.0035	0.0753	0.1753	0.0018	0
230	965	fadN_1	putative 3-hydroxyacyl-CoA dehydrogenase	EC:1.1.1.35	0.0169	0.0204	0.214	0.0112	0
231	1424	fadN_2	putative 3-hydroxyacyl-CoA dehydrogenase	EC:1.1.1.35	0.0115	0.0138	0.145	0	0
232	131		hypothetical protein		0	0	0	0.0082	0
233	254		hypothetical protein		0	0.0387	0.6079	0.0042	0
234	347		hypothetical protein		0	0.17	0.1485	0.0031	0
235	1154	rodA	Peptidoglycan glycosyltransferase RodA		0.0071	0.0171	0.179	0.0009	0
236	320	ydbP	Thioredoxin-like protein YdbP		0	0.0922	0.161	0.0034	0
237	1439	clsA_1	Cardiolipin synthase A		0	0.0205	0.323	0.0008	0
238	155		hypothetical protein		0	0	1.6562	0	0
239	3197	swrC	Swarming motility protein SwrC		0.0038	0.037	0.1293	0.0034	0
240	167		hypothetical protein		0	0	0	0	0
241	305	rho_1	Transcription termination factor Rho		0	0.0322	0.1689	0	0
242	200	rpmE	50S ribosomal protein L31		0	0.0491	0.5142	0	0
243	572	tdk	Thymidine kinase	EC:2.7.1.21	0	0.0344	0.2705	0	0
244	389		hypothetical protein		0.0105	0	0.6625	0	0
245	1070	prfA	Peptide chain release factor 1		0.0115	0.0092	0.386	0.1645	0.0017
246	863	prmC_1	Release factor glutamine methyltransferase	EC:2.1.1.297, EC:2.1.1.298	0.0047	0	0.3588	0.0025	0
247	761		hypothetical protein		0.0054	0	0.2034	0	0
248	1061	ywlC	Threonylcarbamoyl-AMP synthase	EC:2.7.7.87	0.0039	0.0186	0.5352	0.002	0
249	551	mntP	putative manganese efflux pump MntP		0.0297	0	0.3744	0	0
250	449	ywle	Protein-arginine-phosphatase	EC:3.1.3.48	0.0273	0.0657	0.3445	0	0
251	1289	mcpA_1	Methyl-accepting chemotaxis protein McpA		0.0063	0.0382	0.0401	0.0025	0.0028
252	440	ywlF_1	Putative sugar phosphate isomerase YwlF	EC:5.3.1.6	0.0186	0.0224	0	0.0025	0
253	563		hypothetical protein		0.0145	0.0175	0.0916	0	0
254	1244	glyA	Serine hydroxymethyltransferase	EC:2.1.2.1	0.0066	0.0317	0.4981	0.6945	0
255	629	upp	Uracil phosphoribosyltransferase	EC:2.4.2.9	0	0.047	0.164	0.0051	0
256	374		hypothetical protein		0	0.0789	0	0.0029	0
257	716	atpB	ATP synthase subunit a		0	0.0275	0.1441	0.003	0
258	218	atpE	ATP synthase subunit c		0	0.045	0	0	0
259	521	atpF	ATP synthase subunit b		0.0157	0.0189	0.396	0	0
260	536	atpH	ATP synthase subunit delta		0.0076	0	0	0.004	0
261	596	gdpP	Cyclic-di-AMP phosphodiesterase GdpP		0.0069	0.033	0.2597	0	0.003
262	443	rplI	50S ribosomal protein L9		0.0092	0	0.1164	0	0
263	1355	dnaC	Replicative DNA helicase	EC:3.6.4.12	0.0181	0.1018	0.3811	0.0016	0
264	1289	purA	Adenylosuccinate synthetase	EC:6.3.4.4	0.0127	0	0.0801	0	0
265	75		tRNA-Asp		0	0	0	0	0
266	72		tRNA-Phe		0	0	0	0	0
267	710	walR	Transcriptional regulatory protein WalR		0	0.0416	0.1454	0.0015	0
268	1820	walK_1	Sensor histidine kinase WalK	EC:2.7.13.3, EC:2.7.13.3	0	0.0379	0.1703	0	0.002
269	1283	yycH	Two-component system WalR/WalK regulatory protein YycH		0	0.0538	0.3219	0.0017	0
270	782	yycI	Two-component system WalR/WalK regulatory protein YycI		0	0.0756	0.5939	0	0.0046
271	794	yycJ	Putative metallo-hydrolase YycJ	EC:3.1.26.11, EC:3.4.21.107	0	0.0124	0.65	0.0027	0
272	1259	htrA	Serine protease Do-like HtrA	EC:3.4.21.107	0.0032	0.0313	0.2871	0.0009	0
273	479	rlmH	Ribosomal RNA large subunit methyltransferase H	EC:2.1.1.177	0	0.0205	0.2153	0.0023	0
274	248		hypothetical protein		0	0.0396	0.2075	0	0.0146
275	152		hypothetical protein		0	0.0645	0.6755	0	0
276	356		hypothetical protein		0	0.0276	0.579	0.003	0
277	602	desR	Transcriptional regulatory protein DesR		0	0.1145	0.4285	0	0
278	1145	desK_1	Sensor histidine kinase DesK	EC:2.7.13.3	0.0071	0.0086	0.0902	0.0019	0
279	194		hypothetical protein		0.021	0	0	0	0
280	236		hypothetical protein		0	0.1248	0	0	0
281	740		hypothetical protein		0.011	0.0266	0	0.0015	0
282	791	amj	Lipid II flippase Amj		0.0052	0	0.0652	0.0014	0
283	440	yycN	putative N-acetyltransferase YycN		0.0186	0	0.1172	0	0
284	1268	mdtH_1	Multidrug resistance protein MdtH		0.0129	0.0155	0.2443	0.0017	0
285	620		hypothetical protein		0.0066	0.0318	0.2496	0	0.0059
286	146		hypothetical protein		0	0.1342	0	0	0
287	404	rppH	RNA pyrophosphohydrolase	EC:3.6.1.55	0.0202	0	0.1276	0.0027	0
288	488		hypothetical protein		0.0167	0.0403	0.4227	0.0066	0
289	209		hypothetical protein		0	0	0.7382	0.0051	0
290	539	speG	Spermidine N(1)-acetyltransferase	EC:2.3.1.267, EC:2.3.1.102	0	0.0183	0.2871	0	0
291	272		hypothetical protein		0	0.0361	0.1893	0	0
292	1229		hypothetical protein		0.02	0.008	0.2101	0.0053	0
293	89		hypothetical protein		0	0.1096	0.5741	0	0
294	995	fgd2	F420-dependent hydroxymycolic acid dehydrogenase		0.0164	0.0198	0	0.0065	0
295	299		hypothetical protein		0	0.0657	0	0.0036	0
296	1088	czrA	HTH-type transcriptional repressor CzrA		0.015	0	0.0474	0.006	0
297	902	bacD	Alanine--anticapsin ligase		0.0136	0.0218	0.2289	0.0024	0
298	1166	mdtH_2	Multidrug resistance protein MdtH		0	0.0254	0.0443	0.0083	0
299	287		hypothetical protein	EC:4.1.2.48	0	0.0342	0	0	0
300	935	mdh_1	Malate dehydrogenase	EC:1.1.1.27, EC:1.1.1.37	0.0087	0	0.1656	0.0023	0
301	1274	icd	Isocitrate dehydrogenase [NADP]	EC:1.1.1.42	0.0096	0.0232	0.2432	0.0034	0
302	1115	citZ	Citrate synthase 2	EC:2.3.3.1	0.0073	0.0619	0.2315	0	0
303	467		hypothetical protein		0.0175	0.0632	0	0.0046	0
304	1118		hypothetical protein		0	0.0353	0.0924	0.0019	0
305	2744	pyk	Pyruvate kinase	EC:2.7.1.40	0.0104	0.0323	0.2259	0.0016	0.0013
306	236	accA	Acetyl-coenzyme A carboxylase carboxyl transferase subunit alpha	EC:6.4.1.2, EC:2.1.3.15, EC:6.4.1.2, EC:2.1.3.15	0.0173	0	0.4361	0.0046	0
307	335		hypothetical protein		0	0.0587	0.3076	0.0032	0
308	1361	yheD_1	Endospore coat-associated protein YheD		0.006	0	0.1518	0.0024	0
309	1181	yheD_2	Endospore coat-associated protein YheD		0.0069	0	0.0874	0	0
310	887	lrp	Leucine-rich protein		0	0.0444	0	0.0012	0
311	1094	ugpC	sn-glycerol-3-phosphate import ATP-binding protein UgpC	EC:7.2.2.7,	0.0037	0.036	0.4247	0.001	0
312	206		Small, acid-soluble spore protein 1		0	0.0476	0.2496	0.0104	0
313	977	qoxB	Quinol oxidase subunit 1	EC:7.1.1.9, EC:7.1.1.9, EC:7.1.1.5	0.0377	0.1613	1.7964	0.0044	0
314	608	qoxC	Quinol oxidase subunit 3	EC:7.1.1.5	0	0.0324	0.0848	0.0035	0
315	284	qoxD	Quinol oxidase subunit 4	EC:7.1.1.5	0.0287	0.1038	0.1813	0	0
316	743	bacC_2	Dihydroanticapsin 7-dehydrogenase	EC:1.1.1.47	0.0165	0.0133	0.1389	0.0058	0
317	812	tagH	Teichoic acids export ATP-binding protein TagH	, EC:7.5.2.4	0.005	0.0243	0.1907	0	0
318	491		hypothetical protein		0.0166	0.0401	0.5251	0	0
319	4421	prtP	PII-type proteinase	EC:3.4.21.96, EC:3.4.21.-	0.0046	0.0424	0.1052	0.0034	0
320	1745	pgcA	Phosphoglucomutase	EC:5.4.2.2, EC:5.4.2.8	0.0047	0.0113	0.2664	0.0025	0
321	875		putative cation efflux system protein		0	0.0338	0	0.0012	0
322	986	yhfP	Putative quinone oxidoreductase YhfP	EC:1.1.1.1, EC:1.3.1.-	0.0166	0.03	0.2094	0.0011	0
323	314		hypothetical protein		0	0.0313	0	0	0
324	725	tagA	N-acetylglucosaminyldiphosphoundecaprenol N-acetyl-beta-D-mannosaminyltransferase	EC:2.4.1.187, EC:2.4.1.-	0	0.0543	0.2135	0	0
325	746	adaA_1	Bifunctional transcriptional activator/DNA repair enzyme AdaA		0	0.0528	0.2767	0	0
326	1265	yrrB_2	TPR repeat-containing protein YrrB		0	0.0545	0.3265	0.0034	0
327	545		hypothetical protein		0	0.0361	0.3786	0.0079	0
328	479		hypothetical protein		0	0.0411	0.2153	0.0023	0
329	512	petC_1	Cytochrome b6-f complex iron-sulfur subunit	EC:7.1.1.6, EC:1.10.2.-	0.008	0.0577	0.2015	0.0021	0
330	674	qcrB	Menaquinol-cytochrome c reductase cytochrome b subunit		0	0.1315	0.3062	0.0016	0
331	764		Cytochrome c-555		0.0107	0.0516	0.1351	0.0014	0
332	596		hypothetical protein		0.0137	0.0661	0.0866	0.0036	0
333	791		hypothetical protein		0	0.0747	0.261	0.0041	0
334	686		hypothetical protein		0.0476	0.0287	0.2256	0.0378	0
335	482	queT	Queuosine precursor transporter QueT		0	0.0817	0.214	0	0
336	863		hypothetical protein		0.0047	0.0571	0.3588	0	0
337	338		hypothetical protein		0.0604	0.0291	0.3049	0	0
338	800	dapB	4-hydroxy-tetrahydrodipicolinate reductase	EC:1.17.1.8,	0.0153	0	0.0645	0	0
339	707	bshB1	N-acetyl-alpha-D-glucosaminyl L-malate deacetylase 1		0.0058	0.0279	0.073	0.0031	0
340	842	bshA	N-acetyl-alpha-D-glucosaminyl L-malate synthase		0	0.0234	0	0.0026	0
341	656	degU_1	Transcriptional regulatory protein DegU		0	0.045	0.0786	0.0033	0
342	1103	desK_2	Sensor histidine kinase DesK		0.0111	0.0179	0.3276	0.0039	0
343	932	drrA	Daunorubicin/doxorubicin resistance ATP-binding protein DrrA		0.0263	0.1268	0.1662	0	0
344	1154	mqo1	putative malate:quinone oxidoreductase 1	EC:1.1.5.4	0.0177	0	0.3579	0.0047	0
345	659	glnP_1	Glutamine transport system permease protein GlnP		0.0062	0.0299	0.3915	0.0049	0
346	689	glnP_2	putative glutamine ABC transporter permease protein GlnP		0.0059	0.0286	0.2247	0.0016	0
347	737	glnQ_1	Glutamine transport ATP-binding protein GlnQ	EC:7.4.2.1, EC:7.4.2.1, EC:7.4.2.1	0.2883	1.6838	4.4111	0.0498	0.3029
348	842	glnH_1	ABC transporter glutamine-binding protein GlnH		0	0.1053	0.1226	0.0051	0
349	1160	orr	Ornithine racemase		0.0282	0.034	0.089	0.0028	0
350	1076		hypothetical protein		0	0.0641	0.048	0.001	0
351	344		hypothetical protein		0	0.0286	0	0	0
352	1127	nspC	Carboxynorspermidine/carboxyspermidine decarboxylase	EC:4.1.1.96	0	0.0437	0.229	0.0038	0
353	1199		Carboxynorspermidine synthase	EC:1.5.1.7	0.0068	0.0411	0.0431	0.0009	0
354	737	glnQ_2	Glutamine transport ATP-binding protein GlnQ	EC:7.4.2.1, EC:7.4.2.1	0.0277	0.1069	1.8205	0	0
355	662	artQ_1	Arginine transport system permease protein ArtQ		0	0	0.1559	0	0
356	788	yxeM	putative amino-acid-binding protein YxeM		0	0.1	0	0	0
357	806	rsbRC	RsbT co-antagonist protein RsbRC		0	0.0978	0.3202	0.0027	0
358	1733	xpkA	Xylulose-5-phosphate phosphoketolase	EC:4.1.2.9, EC:4.1.2.22	0.0047	0.0398	0.1788	0.0012	0
359	263	pepT_1	Peptidase T	EC:3.4.11.4, EC:3.4.11.14	0.0155	0.0374	0	0.0041	0
360	1502	emrY_1	putative multidrug resistance protein EmrY		0.0136	0.0591	0.275	0.0043	0
361	1280	uraA	Uracil permease		0.0319	0.0693	0.2017	0.0042	0
362	1724	poxB	Pyruvate dehydrogenase [ubiquinone]	EC:1.2.5.1, EC:1.2.3.3, EC:2.8.3.-	0.0166	0.04	0.3894	0.0025	0
363	704	deoC2	Deoxyribose-phosphate aldolase 2	EC:4.1.2.4	0	0.0839	0.1466	0.0031	0
364	1745	bmrA	Multidrug resistance ABC transporter ATP-binding/permease protein BmrA	EC:7.6.2.2	0.0047	0.0791	0.2664	0.0031	0
365	656	yhhQ	Inner membrane protein YhhQ		0	0.03	0.2359	0	0
366	500	queF	NADPH-dependent 7-cyano-7-deazaguanine reductase	EC:1.7.1.13, EC:1.7.1.13	0	0.0984	0.1031	0.0043	0
367	2204	ydgH_1	Putative membrane protein YdgH		0.0074	0.0313	0.1875	0.0015	0
368	1463		Glucan 1,4-alpha-maltohexaosidase	EC:3.2.1.1	0.0028	0.0337	0.1059	0	0
369	272	gmr	Cyclic di-GMP phosphodiesterase Gmr		0.015	0	0.3786	0	0.0067
370	380		hypothetical protein		0.0322	0.0259	0.4069	0	0
371	650		hypothetical protein		0.0063	0.0606	0	0.0017	0.0028
372	1382		putative aminotransferase	EC:2.6.1.62, EC:2.6.1.113	0.003	0.0642	0.0374	0.0016	0
373	1106		hypothetical protein		0	0	0.1867	0	0
374	185		hypothetical protein		0	0	0	0	0
375	476		hypothetical protein		0	0.0207	0.2167	0	0
376	1427		3-sulfolactaldehyde dehydrogenase	EC:1.2.1.16, EC:1.2.1.79, EC:1.2.1.20	0	0.0483	0.1809	0.0008	0
377	1274	pcaK	4-hydroxybenzoate transporter PcaK		0	0.0309	0.2432	0.0034	0
378	1469	gatA_1	Glutamyl-tRNA(Gln) amidotransferase subunit A	EC:3.5.1.4, EC:6.3.5.6, EC:6.3.5.7	0	0.0134	0.3515	0.0007	0
379	1442	pnbA_1	Para-nitrobenzyl esterase	EC:3.1.1.-	0	0.0137	0.0358	0.0015	0
380	599		hypothetical protein		0	0.0493	0.1722	0.0036	0
381	848	putR	Proline-responsive transcriptional activator PutR		0	0.0232	0.2435	0	0
382	1394	cwlS_1	D-gamma-glutamyl-meso-diaminopimelic acid endopeptidase CwlS		0.0117	0.0636	0.4815	0.0023	0
383	602	rpsD	30S ribosomal protein S4		0	0.0818	0.3428	0.0036	0
384	344	thiT	Thiamine transporter ThiT		0	0.0286	0.1498	0.0031	0
385	854	yflN_1	putative metallo-hydrolase YflN		0.0096	0.0577	0.3626	0	0
386	674		hypothetical protein		0	0.0292	0.1531	0	0
387	209		hypothetical protein		0.039	0	0.2461	0.0103	0
388	1151	queE_1	7-carboxy-7-deazaguanine synthase		0	0.0171	0.1794	0	0.0032
389	596		hypothetical protein		0.0137	0	0.4328	0.0036	0
390	206		hypothetical protein		0	0.0476	0	0.0052	0
391	425	teaD	TRAP-T-associated universal stress protein TeaD		0	0.0463	0.4852	0.0051	0
392	1328	ykvU	Sporulation protein YkvU		0.0154	0.0594	0.4277	0.0041	0
393	827	yokD	SPBc2 prophage-derived aminoglycoside N(3')-acetyltransferase-like protein YokD	EC:2.3.1.81	0.0049	0.0476	0.1872	0.0039	0
394	920	ydaD_1	ral stress protein 39	EC:1.1.1.47,	0	0.0321	0.3366	0.0012	0
395	1658	aidB	Putative acyl-CoA dehydrogenase AidB	EC:1.3.8.7,	0.0049	0.0238	0	0.002	0
396	1523	lcfB_1	Long-chain-fatty-acid--CoA ligase	EC:6.2.1.3, EC:6.2.1.34	0.0081	0.0712	0.2034	0.0028	0
397	386	cueR	HTH-type transcriptional regulator CueR		0.0211	0	0	0	0
398	581	bioY	Biotin transporter BioY		0.0352	0.0508	0.3551	0	0
399	743	mapB	Methionine aminopeptidase 2	EC:3.4.11.18	0.0055	0.0265	0.4862	0	0
400	443	lytE	putative peptidoglycan endopeptidase LytE	EC:3.5.1.28, EC:3.4.-.-, EC:3.4.-.-, EC:3.4.-.-	0.0092	0.0444	0.5819	0.0049	0
401	1856	cysJ	Sulfite reductase [NADPH] flavoprotein alpha-component	EC:1.8.1.2, EC:1.14.14.1, EC:1.6.2.4	0.0066	0.0266	0.1948	0.0012	0
402	695	comB	putative 2-phosphosulfolactate phosphatase	EC:3.1.3.71	0	0	0.1485	0.0047	0
403	785	yitD	Phosphosulfolactate synthase	EC:4.4.1.19	0	0.0251	0.1972	0.0014	0
404	398		hypothetical protein		0.0308	0	0.259	0	0
405	989	thiY_1	Formylaminopyrimidine-binding protein		0	0.0299	0.0522	0.0022	0
406	764	ribX_1	Riboflavin transport system permease protein RibX		0.0107	0	0.2026	0	0
407	1109	mdtG_1	Multidrug resistance protein MdtG		0.0147	0	0.2793	0	0
408	677	yfiR	putative HTH-type transcriptional regulator YfiR		0	0.0291	0.1524	0.0016	0
409	1226		hypothetical protein		0.0067	0	0.1263	0.0053	0
410	164		hypothetical protein		0	0	0.6263	0.0066	0
411	461		hypothetical protein		0.0266	0.1281	0.3355	0.007	0
412	341		hypothetical protein		0	0.0865	0.1511	0.0095	0
413	1409	ltrA_1	Group II intron-encoded protein LtrA		0	0.035	0.5497	0.0107	0
414	206		hypothetical protein		0.0593	0.0476	0.2496	0	0
415	1433	gatB_1	Aspartyl/glutamyl-tRNA(Asn/Gln) amidotransferase subunit B	EC:6.3.5.6, EC:6.3.5.7	0.0143	0.0344	0.2162	0.0023	0
416	1457	gatA_2	Glutamyl-tRNA(Gln) amidotransferase subunit A	EC:6.3.5.6, EC:6.3.5.7	0.0112	0.0068	0.0709	0.0007	0
417	290	gatC_1	Aspartyl/glutamyl-tRNA(Asn/Gln) amidotransferase subunit C	EC:6.3.5.6, EC:6.3.5.7	0	0.2033	0.3551	0	0
418	1277	aceA	Isocitrate lyase	EC:4.1.3.1	0.0096	0.0309	0.2426	0.0017	0
419	1595	aceB	Malate synthase A	EC:2.3.3.9	0.0051	0.0185	0.1943	0	0
420	1166		hypothetical protein		0.0035	0.0676	0.3985	0.0019	0
421	2006	ligA	DNA ligase	EC:6.5.1.2	0.0122	0.0393	0.2832	0.0043	0
422	1568	pcrA_2	ATP-dependent DNA helicase PcrA	EC:3.6.4.12	0.0026	0.0251	0.1976	0.0041	0
423	1865	ltrA_2	Group II intron-encoded protein LtrA		0.0132	0.0476	0.0554	0.0012	0
424	539	pcrA_3	ATP-dependent DNA helicase PcrA	EC:3.6.4.12	0.0076	0	0	0.008	0
425	239		hypothetical protein		0	0.0822	0.2153	0	0
426	248		hypothetical protein		0	0	0.6226	0.0043	0
427	143		hypothetical protein		0	0	0	0	0
428	995	yumC_1	Ferredoxin--NADP reductase 2	EC:1.8.1.9	0	0.0396	0.2594	0.0022	0
429	335		hypothetical protein		0.0122	0.0881	0.1538	0	0
430	803		hypothetical protein		0.0153	0.0245	0.2571	0	0
431	647	ycdA	putative lipoprotein YcdA		0.0126	0.0152	0.4785	0.005	0
432	461		hypothetical protein		0	0.1281	0.1118	0.007	0
433	362	erpA_1	Iron-sulfur cluster insertion protein ErpA		0.0113	0.0272	0.1423	0.003	0
434	344		hypothetical protein		0	0.0286	0	0.0031	0
435	236	nfuA	Fe/S biosis protein NfuA		0	0	0.218	0	0
436	1010		hypothetical protein		0	0.0488	0.2044	0.0021	0
437	503		hypothetical protein	EC:3.1.3.27	0.0162	0.0196	0.1025	0	0
438	764	yutF	Acid sugar phosphatase	EC:3.1.3.41	0	0.0387	0.4053	0	0
439	440		hypothetical protein		0.0186	0	0.5859	0	0
440	278		hypothetical protein		0	0.0353	0.1852	0.0039	0
441	920	lipA	Lipoyl synthase	EC:2.8.1.8	0	0.0321	0.7294	0.007	0
442	983	lytH	L-Ala--D-Glu endopeptidase		0	0.02	0.1575	0.0033	0
443	722	yunB	Sporulation protein YunB		0.0113	0.0546	0	0.0015	0
444	302		hypothetical protein		0	0.0325	0.1705	0.0036	0
445	1424	mggB	Mannosylglucosyl-3-phosphoglycerate phosphatase	EC:3.1.3.5	0.0115	0.0346	0.2176	0.003	0
446	548	sufB_1	FeS cluster assembly protein SufB		0.0224	0.0898	0.5647	0	0
447	1019	rsbRA_1	RsbT co-antagonist protein RsbRA		0	0.0387	0.304	0	0
448	719		putative transcriptional regulatory protein		0.0057	0.0274	0.2153	0.003	0
449	587		hypothetical protein		0.0139	0	0.0879	0	0
450	620		hypothetical protein		0	0.0159	0.4993	0.0017	0
451	212		hypothetical protein		0	0.0926	0	0.0051	0
452	638		hypothetical protein		0	0.0309	0.2426	0.0068	0
453	1031	yumC_2	Ferredoxin--NADP reductase 2	EC:1.8.1.9	0.0079	0.0478	0.2504	0.0021	0
454	815	yusV	putative siderophore transport system ATP-binding protein YusV	EC:7.2.2.-	0	0.0483	0.3799	0	0
455	962	yfmC	Fe(3+)-citrate-binding protein YfmC		0.0042	0.041	0.4829	0	0
456	1046	feuB_1	Iron-uptake system permease protein FeuB		0.0039	0	0.2468	0	0
457	1025	feuC	Iron-uptake system permease protein FeuC		0	0.0192	0.3022	0.0021	0
458	782		hypothetical protein		0	0	0.264	0.0041	0
459	341	ykkC	Multidrug resistance protein YkkC		0.0239	0	0.4533	0.0063	0
460	314	ykkD	Multidrug resistance protein YkkD		0	0	0	0	0
461	944	yicL	putative inner membrane transporter YicL		0.0087	0.0417	0.1094	0.0034	0
462	497		hypothetical protein		0	0.1188	0.3113	0.0022	0
463	491		hypothetical protein		0.0416	0.0601	0.4201	0.0044	0
464	2777	uvrA	UvrABC system protein A		0.0044	0.0604	0.2604	0.0031	0.0007
465	398	tagD	Glycerol-3-phosphate cytidylyltransferase	EC:2.7.7.15, EC:2.7.7.39	0	0.0247	0.1295	0.0027	0
466	1190	tagB	Teichoic acid glycerol-phosphate primase	EC:2.7.8.12, EC:2.7.8.14, EC:2.7.8.47	0.0069	0.0414	0.1735	0.0027	0
467	1187	tagF	Teichoic acid poly(glycerol phosphate) polymerase	EC:2.7.8.12	0.0138	0.0415	0.1305	0	0
468	806	tagG	Teichoic acid translocation permease protein TagG		0.0152	0.0367	0.2561	0.0054	0.0045
469	3596	tarF	Teichoic acid poly(glycerol phosphate) polymerase	EC:2.7.8.12	0.008	0.0165	0.2586	0.0018	0
470	1145		hypothetical protein		0.0036	0.0172	0	0.0028	0
471	344		hypothetical protein		0	0.0286	0.2996	0.0094	0
472	953	hprK	HPr kinase/phosphorylase	EC:2.7.11.-, EC:2.7.4.-	0.0086	0.0207	0.4333	0	0
473	815	lgt	Prolipoprotein diacylglyceryl transferase	EC:2.5.1.145	0	0.0242	0.1266	0	0
474	968	uxaA	Altronate dehydratase	EC:4.2.1.7	0.0084	0.0204	0.32	0	0
475	1049		putative ABC transporter ATP-binding protein		0.0117	0.0282	0.0492	0.001	0
476	188		hypothetical protein		0	0	0	0	0
477	416	aroK	Shikimate kinase	EC:2.7.1.71	0	0	0.1239	0	0
478	791		hypothetical protein		0	0	0.1305	0.0055	0
479	1703	rapA_1	RNA polymerase-associated protein RapA		0.0024	0.0868	0.1819	0.0044	0
480	1121	gcvT	Aminomethyltransferase	EC:2.1.2.10	0.0073	0.0615	0.1382	0.0039	0
481	1349	gcvPA	putative glycine dehydrogenase (decarboxylating) subunit 1	EC:1.4.4.2	0.0121	0	0.1531	0.004	0.0027
482	1460	gcvPB	putative glycine dehydrogenase (decarboxylating) subunit 2	EC:1.4.4.2, EC:1.4.4.2	0.0056	0.0608	0.0354	0.0155	0
483	386	glpE_1	Thiosulfate sulfurtransferase GlpE		0.0106	0.051	0.267	0	0
484	836	lipM	Octanoyltransferase LipM	EC:6.3.1.20	0.0049	0.0589	0.2469	0	0
485	2558	nrdZ	Vitamin B12-dependent ribonucleoside-diphosphate reductase	EC:1.17.4.1	0.0144	0.0077	0.1817	0.0046	0
486	116	yumC_3	Ferredoxin--NADP reductase 2	EC:1.8.1.9	0	0	0	0	0
487	827	yumC_4	Ferredoxin--NADP reductase 2	EC:1.8.1.9	0	0.0238	0.312	0.0013	0
488	236		Ferredoxin	EC:1.18.1.2, EC:1.19.1.1,	0	0	0.218	0.0046	0
489	1040	iolA	Methylmalonate semialdehyde dehydrogenase [acylating]	EC:1.2.1.18, EC:1.2.1.27	0	0.0095	0.1986	0	0
490	1427		hypothetical protein		0	0.0691	0.3257	0.0008	0
491	770	bdhA	D-beta-hydroxybutyrate dehydrogenase	EC:1.1.1.30, EC:1.1.1.69	0	0.0512	0.2681	0.0014	0
492	854	salL	Adenosyl-chloride synthase	EC:2.5.1.63	0	0.0577	0.1209	0	0
493	185		hypothetical protein		0	0.106	0	0	0
494	311		hypothetical protein		0	0.0948	0.1656	0	0
495	242	ecfA1_1	Energy-coupling factor transporter ATP-binding protein EcfA1	EC:7.-.-.-, EC:7.-.-.-	0	0.0406	0	0	0
496	278	ecfT_1	Energy-coupling factor transporter transmembrane protein EcfT		0	0.1767	0	0.0039	0
497	1637	mcp4_1	Methyl-accepting chemotaxis protein 4		0	0.0482	0.1577	0.0007	0
498	167		hypothetical protein		0	0.0587	0.3076	0	0
499	788	focA	putative formate transporter 1		0.0104	0.0125	0.131	0.0014	0
500	539		hypothetical protein		0.0227	0	0	0.004	0
501	641	nifS_1	Putative cysteine desulfurase NifS	EC:2.8.1.7	0.0064	0.1229	0.3219	0	0
502	251	iscS_2	Cysteine desulfurase IscS	EC:2.8.1.7	0	0	0.2051	0	0
503	191	nifS_2	Putative cysteine desulfurase NifS	EC:2.8.1.7	0	0	0	0	0
504	1592	nadB	L-aspartate oxidase	EC:1.4.3.16	0.0103	0.031	0.0649	0.0027	0
505	851	nadC	putative nicotinate-nucleotide pyrophosphorylase [carboxylating]	EC:2.4.2.19	0.0192	0.0579	0.1213	0.0051	0
506	1229	yhaO_1	putative metallophosphoesterase YhaO		0	0.0481	0.168	0.0009	0
507	443		hypothetical protein		0	0.0222	0.2328	0.0024	0
508	713	cwlD	Germination-specific N-acetylmuramoyl-L-alanine amidase	EC:3.5.1.28	0	0.0414	0.2171	0.0015	0
509	1052	salA	Iron-sulfur cluster carrier protein		0	0.0749	0	0.0021	0
510	554	gerD	Spore germination protein GerD		0	0.0178	0.3724	0.0078	0
511	635		hypothetical protein		0.0064	0.031	0.65	0	0
512	938		hypothetical protein		0.0174	0.0525	0.1651	0.0023	0
513	740	pgdA	Peptidoglycan-N-acetylglucosamine deacetylase		0	0.0532	0.2092	0.0015	0
514	233		hypothetical protein		0	0.0843	0.6625	0.0046	0
515	1391	cydA	Cytochrome bd ubiquinol oxidase subunit 1	EC:7.1.1.7	0.0059	0.0354	0	0	0
516	1010	cydB	Cytochrome bd-I ubiquinol oxidase subunit 2	EC:7.1.1.7	0.004	0.0195	0.1533	0	0
517	1748	cydD	ATP-binding/permease protein CydD	EC:2.7.1.107,	0	0.0113	0.1773	0	0
518	1724		Putative multidrug export ATP-binding/permease protein		0.0166	0.0229	0.2097	0	0
519	788	bacC_3	Dihydroanticapsin 7-dehydrogenase	EC:1.1.1.30, EC:1.1.1.47, EC:1.1.1.53, EC:1.1.1.100, EC:1.1.1.-	0.0156	0.0375	0.262	0.0068	0
520	146	tme	NADP-dependent malic enzyme	EC:1.1.1.38, EC:1.1.1.40	0	0.0671	0.703	0	0
521	875	accD	Acetyl-coenzyme A carboxylase carboxyl transferase subunit beta	EC:4.2.1.20, EC:6.4.1.2, EC:2.1.3.15, EC:6.4.1.2, EC:2.1.3.15	0	0.0563	0.3539	0	0
522	1412	uxaC	Uronate isomerase	EC:5.3.1.12	0	0.0209	0.3657	0.0023	0
523	1424	yjmB_1	putative symporter YjmB		0.0057	0.0623	0.5077	0.0038	0
524	776	kduD	2-dehydro-3-deoxy-D-gluconate 5-dehydrogenase	EC:1.1.1.100, EC:1.1.1.127	0.0053	0.0254	0.3325	0	0
525	842	kduI1	4-deoxy-L-threo-5-hexosulose-uronate ketol-isomerase 1	EC:5.3.1.17	0.0049	0	0.4904	0.0026	0
526	971	kdgK_1	2-dehydro-3-deoxygluconokinase	EC:2.7.1.4, EC:2.7.1.15, EC:2.7.1.45	0.0084	0.0101	0.4253	0.0022	0
527	1016	bioB	Biotin synthase	EC:2.8.1.6	0	0.0291	0.1524	0	0
528	1706	lyc	Autolytic lysozyme	EC:3.2.1.17,	0.0024	0.0231	0.2422	0.0025	0
529	2231		hypothetical protein		0.0092	0.0265	0.1158	0.0024	0
530	1169	ugtP_1	Processive diacylglycerol beta-glucosyltransferase	EC:2.4.1.315	0.0105	0.0169	0.1767	0.0046	0
531	278	kinE_1	Sporulation kinase E		0	0.0353	0.5556	0.0039	0
532	542		hypothetical protein		0.0075	0.0182	0.1903	0	0
533	545	opcR	HTH-type transcriptional repressor OpcR		0.0075	0.0361	0.1893	0.002	0
534	560	maa	Maltose O-acetyltransferase	EC:2.3.1.79	0.0073	0.0703	0	0	0
535	1073		putative oxidoreductase		0.0114	0.0735	0.2406	0.005	0
536	281		hypothetical protein		0.0145	0.1399	0	0.0038	0
537	572		hypothetical protein		0.0214	0.0344	0	0	0
538	815		hypothetical protein	EC:3.1.2.-, EC:3.1.2.2, EC:3.1.1.2, EC:3.1.1.5	0.005	0.0604	0.1266	0.0013	0
539	716	yflN_2	putative metallo-hydrolase YflN		0.0114	0.0138	0.2162	0	0
540	1475	pnbA_2	Para-nitrobenzyl esterase	EC:3.1.1.-	0.0111	0.0802	0	0.0029	0
541	1577	comM	Competence protein ComM		0.0052	0.0125	0.1637	0.0027	0
542	974		hypothetical protein		0.0042	0.0405	0.106	0	0
543	164		hypothetical protein		0	0	0.3132	0	0
544	1082	ybdH	putative oxidoreductase YbdH	EC:1.1.1.1, EC:1.1.1.6, EC:1.1.1.-	0	0.0364	0.2386	0.002	0
545	887	csbC_1	putative metabolite transport protein CsbC		0	0.0111	0.1164	0.0012	0
546	992	dhaK_1	PTS-dependent dihydroxyacetone kinase, dihydroxyacetone-binding subunit DhaK	EC:2.7.1.28, EC:2.7.1.29, EC:4.6.1.15, EC:2.7.1.121	0.0082	0.0298	0.3122	0	0
547	590	dhaL_1	PTS-dependent dihydroxyacetone kinase, ADP-binding subunit DhaL	EC:2.7.1.121	0	0.0501	0.4372	0	0
548	377	dhaM	PTS-dependent dihydroxyacetone kinase, phosphotransferase subunit DhaM		0.0216	0	0.4101	0	0
549	197		hypothetical protein		0	0.0498	0.5219	0	0
550	1358	davT	5-aminovalerate aminotransferase DavT	EC:2.6.1.19, EC:2.6.1.19, EC:2.6.1.22, EC:2.6.1.48	0.0181	0.029	0.2662	0	0
551	758	ywaC	GTP pyrophosphokinase YwaC	EC:2.7.6.5, EC:2.7.6.5	0.0108	0.039	0.4085	0.0014	0
552	437		hypothetical protein		0	0	0.118	0	0
553	245		hypothetical protein		0	0.0802	0.6302	0.0044	0
554	1067	rlmN	putative dual-specificity RNA methyltransferase RlmN	EC:2.1.1.192, EC:2.1.1.224	0	0.0923	0.2419	0.004	0
555	1529	iolT	Major myo-inositol transporter IolT		0.0053	0.0516	0.1013	0.0042	0
556	482	crr_1	PTS system glucose-specific EIIA component	EC:2.7.1.-, EC:2.7.1.211	0	0.0204	0.107	0.009	0
557	317		hypothetical protein		0.0129	0.062	0.1625	0.0068	0
558	809	yidA_1	Sugar phosphatase YidA	EC:3.1.3.24	0.0051	0.0365	0.1914	0.0027	0
559	533	ytfE	Iron-sulfur cluster repair protein YtfE		0	0.0923	0.1935	0.004	0
560	1103	dhaD	Glycerol dehydrogenase	EC:1.1.1.6	0	0.0447	0.3744	0.002	0
561	254		hypothetical protein		0	0.116	0	0	0
562	689		hypothetical protein		0	0.0429	0.0749	0.0047	0
563	1286		hypothetical protein		0.0127	0.0383	0.0401	0.0042	0
564	716	clpP_1	ATP-dependent Clp protease proteolytic subunit	EC:3.4.21.92	0	0	0.2162	0	0
565	1148		hypothetical protein		0.0036	0	0.0899	0.0038	0
566	284		hypothetical protein		0.0431	0	0.1813	0	0
567	332		hypothetical protein		0	0.0592	0.3103	0	0
568	431		hypothetical protein		0.0095	0	0.3588	0	0
569	386		hypothetical protein		0.0106	0.0255	0.6676	0	0
570	608		hypothetical protein		0	0.0324	0.1697	0.0018	0
571	326		hypothetical protein		0	0.1206	0.158	0	0
572	4178	smc_1	Chromosome partition protein Smc		0.0039	0.0354	0.2968	0.0016	0
573	824		hypothetical protein		0	0.012	0.2505	0	0
574	1406		hypothetical protein		0	0.007	0.2204	0.0015	0
575	311		hypothetical protein		0	0	0	0.0069	0.0116
576	1211		hypothetical protein		0	0.0244	0.469	0.008	0
577	521		hypothetical protein		0	0.0189	0.7919	0.0062	0
578	425		hypothetical protein		0	0.0695	0.1213	0.0076	0
579	1802	glmS_1	Glutamine--fructose-6-phosphate aminotransferase [isomerizing]	EC:2.6.1.16	0.0113	0.0273	0.2579	0.0018	0
580	1352	glmM	Phosphoglucosamine mutase	EC:5.4.2.10	0.003	0.0729	0.191	0.0016	0
581	1250	cdaR_1	CdaA regulatory protein CdaR		0.0164	0.0631	0.3717	0	0
582	827	cdaA	Cyclic di-AMP synthase CdaA	EC:2.7.7.85	0	0	0	0	0
583	614	rsiW	Anti-sigma-W factor RsiW		0.0067	0.0962	0.084	0	0
584	563	sigW	ECF RNA polymerase sigma factor SigW		0.0218	0.0699	0.1832	0	0
585	173		hypothetical protein		0.0235	0.17	0.297	0.0062	0
586	899	rocF	Arginase	EC:3.5.3.1	0.0136	0.0657	0.1722	0.0012	0
587	71		tRNA-Gly		0.0568	0	0	0	0
588	73		tRNA-Lys		0	0	0	0	0
589	73		tRNA-Gln		0	0	0	0	0
590	84		tRNA-Tyr		0	0	0	0	0
591	75		tRNA-Thr		0	0	0	0	0
592	74		tRNA-Val		0	0	0	0	0
593	74		tRNA-Glu		0	0	0	0	0
594	72		tRNA-Thr		0	0	0	0	0
595	73		tRNA-Asn		0	0	0	0	0
596	329	arnE	4-amino-4-deoxy-L-arabinose-phosphoundecaprenol flippase subunit ArnE		0	0	0.4698	0	0
597	353		hypothetical protein		0	0.0557	0.4379	0	0
598	362		hypothetical protein		0.0225	0	0.1423	0	0
599	1430	proS	Proline--tRNA ligase	EC:6.1.1.15	0	0	0.0722	0.0038	0
600	76		tRNA-Met		0.0531	0	0.6711	0.014	0
601	455	tsaE	tRNA threonylcarbamoyladenosine biosynthesis protein TsaE	EC:2.7.1.221	0	0.0433	0.2266	0.0047	0
602	701	tsaB	tRNA threonylcarbamoyladenosine biosynthesis protein TsaB	EC:2.3.1.234,	0	0.014	0.0736	0.0046	0
603	455	rimI	Ribosomal-protein-alanine acetyltransferase	EC:2.3.1.266	0.009	0	0.1133	0.0047	0
604	1001	tsaD	tRNA N6-adenosine threonylcarbamoyltransferase	EC:2.3.1.234	0.0041	0.0492	0.2578	0	0
605	1919	yheS	putative ABC transporter ATP-binding protein YheS		0.017	0.036	0.4037	0.0023	0
606	101		hypothetical protein		0.0401	0	0	0	0
607	683	rex	Redox-sensing transcriptional repressor Rex		0	0	0.1511	0	0
608	764	tatC2	Sec-independent protein translocase protein TatCy		0	0	0.3377	0.0014	0
609	197		hypothetical protein		0	0	0	0	0
610	728		hypothetical protein		0.0168	0.0406	0.2126	0.0015	0
611	284	groS	10 kDa chaperonin		0.0287	0.5537	1.2692	0.0114	0
612	1628	groL	60 kDa chaperonin		0.0327	0.1453	0.7296	0.0133	0.0022
613	389		Arabinogalactan biosynthesis recruiting protein		0	0.0253	0.3975	0.0028	0
614	1004	ykoT_1	putative glycosyltransferase YkoT	EC:2.4.1.83	0	0.0687	0.3085	0.0032	0
615	1145		hypothetical protein		0	0	0.2705	0.0019	0
616	368		hypothetical protein		0.0111	0.0267	0	0	0
617	1412	appA	Oligopeptide-binding protein AppA		0.0058	0.0279	0.256	0.0008	0
618	908		Putative peptide transport permease protein		0.0135	0.0542	0.1705	0.0036	0
619	968	gsiC	Glutathione transport system permease protein GsiC		0.0127	0.0102	0.1067	0	0
620	926	oppF_1	Oligopeptide transport ATP-binding protein OppF		0.0044	0.0319	0	0	0
621	1031	oppD_1	Oligopeptide transport ATP-binding protein OppD		0.0317	0.0287	0.3004	0.0063	0
622	791		hypothetical protein		0.0052	0.0125	0.4567	0	0
623	1241	fabF_1	3-oxoacyl-[acyl-carrier-protein] synthase 2	EC:2.3.1.179, EC:2.3.1.-	0	0.0635	0.208	0.0035	0
624	938	fabHA	3-oxoacyl-[acyl-carrier-protein] synthase 3 protein 1	EC:2.3.1.180	0	0.021	0.4953	0	0
625	266		hypothetical protein		0	0.1477	0.1935	0	0.0068
626	758		hypothetical protein		0	0.026	0.3404	0.0014	0
627	206		hypothetical protein		0.0395	0.0953	0	0.0052	0
628	1583	clpB_1	Chaperone protein ClpB		0.0155	0.0125	0.1631	0.0027	0
629	827	clpB_2	Chaperone protein ClpB		0.0099	0.0238	0.0624	0.0026	0
630	407	suhB_1	Fructose-1, 6-bisphosphatase/inositol-1-monophosphatase	EC:3.1.3.25	0	0.0483	0.1266	0	0
631	194		hypothetical protein		0	0.0506	0.265	0	0
632	620		hypothetical protein		0.0066	0	0	0.0122	0
633	287		hypothetical protein		0.0142	0	0	0	0
634	158		hypothetical protein		0	0	0.325	0.0068	0
635	1469	speA_1	Arginine decarboxylase	EC:3.5.3.1, EC:4.1.1.17, EC:4.1.1.18, EC:4.1.1.19, EC:4.1.1.19	0	0.0403	0.1758	0	0
636	110		hypothetical protein		0	0.0888	0	0.0097	0
637	242		hypothetical protein		0.0168	0.0406	0.2126	0.0044	0
638	1412	pdhD_1	Dihydrolipoyl dehydrogenase	EC:1.8.1.4	0.0376	0.0628	0.4023	0.0046	0
639	1313	pdhC_2	Dihydrolipoyllysine-residue acetyltransferase component of pyruvate dehydrogenase complex	EC:2.3.1.12, EC:2.3.1.168	0.0125	0.03	0.0786	0	0
640	977	pdhB_2	Pyruvate dehydrogenase E1 component subunit beta	EC:1.2.4.1	0.0084	0	0.1057	0.0044	0
641	1106	pdhA_2	Pyruvate dehydrogenase E1 component subunit alpha	EC:1.2.4.1, EC:1.2.4.4	0	0	0.2801	0.0039	0
642	557		hypothetical protein		0	0.0353	0.2778	0.0019	0
643	206		hypothetical protein		0	0	0.2496	0.0052	0
644	1667	rnjA	Ribonuclease J1	EC:3.1.-.-	0.0025	0.0591	0.2478	0.0013	0
645	134		hypothetical protein		0	0.1461	0	0	0
646	851		N-acetyldiaminopimelate deacetylase	EC:3.5.1.-, EC:3.5.1.32, EC:3.5.1.47, EC:3.5.1.-	0	0.0926	0	0.0013	0
647	701		hypothetical protein		0	0.0421	0.2944	0.0015	0
648	623		hypothetical protein		0.0066	0.0474	0.3312	0.0017	0
649	1178	aspC	Aspartate aminotransferase	EC:2.6.1.1	0.0208	0.0335	0.1753	0.0018	0
650	524	proA_1	4-hydroxy-4-methyl-2-oxoglutarate aldolase/4-carboxy-4-hydroxy-2-oxoadipate aldolase	EC:4.1.3.17	0	0	0.3937	0.0041	0
651	200	sugB	Trehalose transport system permease protein SugB		0	0	0.5142	0.0054	0
652	2294	treP_1	Alpha,alpha-trehalose phosphorylase	EC:2.4.1.8, EC:3.2.1.-, EC:2.4.1.64, EC:2.4.1.230	0.0018	0.0215	0.1801	0.0024	0
653	1175	metC	Cystathionine beta-lyase MetC	EC:2.5.1.48, EC:4.4.1.1, EC:4.4.1.13	0.0139	0.0839	0.1758	0.0009	0
654	1184	metI	Cystathionine gamma-synthase/O-acetylhomoserine (thiol)-lyase	EC:2.5.1.48, EC:4.4.1.1, EC:4.4.1.13	0	0.025	0.0872	0.0009	0
655	1139		hypothetical protein		0	0.026	0.0453	0	0
656	896	natA_1	ABC transporter ATP-binding protein NatA		0	0.011	0.3456	0.0036	0
657	977	kdsD	Arabinose 5-phosphate isomerase KdsD	EC:5.3.1.13, EC:5.3.1.13	0	0.0504	0.2642	0.0011	0
658	842	kdsA	2-dehydro-3-deoxyphosphooctonate aldolase	EC:2.5.1.55	0	0.0468	0.2452	0.0013	0
659	209		hypothetical protein		0	0.1879	0.2461	0.0051	0
660	1874	topB_1	DNA topoisomerase 3	EC:5.6.2.1	0	0.0316	0.1102	0.0035	0
661	1361	aroP_1	Aromatic amino acid transport protein AroP		0	0	0.1138	0.0032	0
662	632		hypothetical protein		0	0.0156	0.3265	0	0
663	824	corA_1	Magnesium transport protein CorA		0.0099	0.012	0.1879	0	0
664	386	yugI_1	ral stress protein 13	EC:5.3.1.9,	0.0106	0	0.4006	0.0028	0
665	161		hypothetical protein		0	0	0.319	0	0
666	1031	namA	NADPH dehydrogenase	EC:1.3.5.4, EC:1.6.99.1, EC:1.3.1.31	0.0079	0.0765	0	0.0084	0
667	857	ytbE	putative oxidoreductase YtbE	EC:1.1.1.346	0.0143	0.069	0.1204	0	0
668	842	dkgB	2,5-diketo-D-gluconic acid reductase B	EC:1.1.1.346	0.0097	0.0468	0	0	0
669	209		hypothetical protein		0	0	0	0	0
670	1250		hypothetical protein		0.0098	0.0315	0.0826	0.0009	0
671	206		hypothetical protein		0	0	0.2496	0.0104	0
672	533		Putative peptidyl-prolyl cis-trans isomerase	EC:5.2.1.8, EC:5.2.1.8	0	0.0369	0.4838	0.002	0
673	383	kapB	Kinase-associated lipoprotein B		0.0107	0.1027	0.4037	0	0
674	803		hypothetical protein		0.0051	0.0245	0	0	0
675	290	flhB	Flagellar biosynthetic protein FlhB		0.0281	0.1017	0	0.0037	0
676	209	sucC_1	Succinate--CoA ligase [ADP-forming] subunit beta	EC:6.2.1.5	0.0195	0	0.2461	0.0051	0
677	1313	murC	UDP-N-acetylmuramate--L-alanine ligase	EC:6.3.2.4, EC:6.3.2.8	0.0093	0.0225	0.5505	0.0049	0
678	3128	sftA	DNA translocase SftA		0.0105	0.0441	0.1982	0.0052	0
679	638	yhcN	Lipoprotein YhcN		0	0.0154	0.4043	0.0017	0
680	605	pheT_1	Phenylalanine--tRNA ligase beta subunit		0	0.0488	0.1705	0.0036	0
681	794		hypothetical protein		0.0154	0	0.26	0.0041	0
682	314	ytpP	Thioredoxin-like protein YtpP		0	0.0626	0.3281	0.0034	0
683	1139	rsbP	Phosphoserine phosphatase RsbP	EC:3.1.3.3	0	0.0346	0.136	0.0019	0
684	839	cheR_1	Chemotaxis protein methyltransferase		0.0049	0	0.2461	0.0039	0
685	2729	luxQ	Autoinducer 2 sensor kinase/phosphatase LuxQ	EC:2.7.13.3	0.0045	0.0289	0.2271	0.0008	0
686	743		hypothetical protein		0	0	0.1389	0	0
687	1298		hypothetical protein		0.0031	0	0.2785	0.0017	0
688	251		hypothetical protein		0.0162	0.0391	0.6152	0	0
689	551		hypothetical protein	EC:5.4.2.11	0.0297	0	0.1872	0	0
690	302	gpsB	Cell cycle protein GpsB		0	0.0325	0.3411	0	0
691	1145	rlmL	Ribosomal RNA large subunit methyltransferase K/L	EC:2.1.1.-, EC:2.3.1.28	0.0036	0.0258	0.1804	0.0009	0
692	1520	ypwA	Carboxypeptidase 1	EC:3.4.17.19	0.0135	0.0324	0.1699	0.0043	0
693	587	xpt	Xanthine phosphoribosyltransferase	EC:2.4.2.22	0.007	0.0503	0.0879	0.0018	0
694	1313	pucK	Uric acid permease PucK		0	0.0826	0.0786	0.0041	0
695	839		hypothetical protein		0.0097	0.0235	0.1845	0.0039	0
696	203		hypothetical protein		0	0.0483	0	0	0
697	611		hypothetical protein		0.0134	0.0806	0	0.0053	0
698	335	gltD	Glutamate synthase [NADPH] small chain	EC:1.4.1.13, EC:1.3.1.1	0.0244	0	0	0	0
699	1280	preA	NAD-dependent dihydropyrimidine dehydrogenase subunit PreA	EC:1.3.98.1, EC:1.3.5.2, EC:1.3.1.1, EC:1.3.1.14	0.0064	0.0231	0.121	0.0051	0
700	1415		D-hydantoinase	EC:3.5.2.2, EC:3.5.2.3, EC:3.5.2.5	0.0058	0	0.1825	0.0023	0
701	188		hypothetical protein		0	0	1.0936	0	0
702	1403	arcD1	Arginine/ornithine antiporter ArcD1		0.0117	0.0281	0.2208	0.0023	0
703	620		hypothetical protein		0	0	0.416	0	0
704	1157	adh2	Long-chain-alcohol dehydrogenase 2	EC:1.1.-.-, EC:1.1.1.-	0	0.0341	0.2231	0	0
705	1253	nrgA	Ammonium transporter NrgA		0.0033	0.0472	0.2472	0.0052	0
706	1601	citS	Sensor protein CitS	EC:2.7.13.3, EC:2.7.13.3, EC:2.7.13.3, EC:2.7.13.3	0.0102	0	0.0323	0	0
707	680	citT_1	Transcriptional regulatory protein CitT		0	0.0145	0.2276	0	0
708	1370	citN	Citrate transporter		0	0.0216	0.2638	0.0008	0
709	791	ykoT_2	putative glycosyltransferase YkoT	EC:2.4.1.83	0.0103	0.0249	0.1305	0	0
710	416	rocD	Ornithine aminotransferase	EC:2.6.1.13, EC:2.6.1.11, EC:2.6.1.17, EC:2.6.1.82	0.0098	0.0237	0.2478	0	0
711	1430	zraR_1	Transcriptional regulatory protein ZraR		0.0057	0.0345	0.1805	0.0023	0
712	1550		Long-chain-fatty-acid--CoA ligase FadD13	EC:6.2.1.-, EC:6.2.1.3, EC:6.2.1.26	0.0079	0.0318	0.2998	0.0014	0
713	1955	acs	Acetyl-coenzyme A synthetase	EC:6.2.1.1	0.0084	0.0202	0.2906	0.0022	0
714	1142	bcd	Acyl-CoA dehydrogenase, short-chain specific	EC:1.3.8.1, EC:1.3.8.7, EC:1.3.99.-, EC:1.3.8.5	0.0036	0.0345	0.226	0.0028	0
715	1355	cfiB	2-oxoglutarate carboxylase small subunit	EC:6.4.1.2, EC:6.3.4.14, EC:6.4.1.3	0.006	0.0436	0.3049	0.0024	0.0027
716	209	yngHB	Biotin/lipoyl attachment protein		0	0	0.4921	0	0
717	908	yngG	Hydroxymethylglutaryl-CoA lyase YngG	EC:4.1.3.4, EC:2.3.3.14	0.009	0.0217	0.3979	0.0024	0
718	779	crt	Short-chain-enoyl-CoA hydratase	EC:4.2.1.17	0	0.0253	0.1987	0.0042	0
719	419		hypothetical protein		0	0	0.123	0.0026	0
720	794	gspA	ral stress protein A	EC:2.4.1.-	0	0.0248	0	0.0014	0
721	1349	yeeO_1	putative FMN/FAD exporter YeeO		0.0091	0.0657	0.4593	0.0016	0
722	1178		hypothetical protein		0.0069	0.0502	0	0	0
723	572		hypothetical protein		0.0214	0.0861	0.2705	0.0038	0
724	779	ylmA	putative ABC transporter ATP-binding protein YlmA	EC:7.2.2.-,	0	0.0885	0.265	0.0042	0
725	1040	metN	Methionine import ATP-binding protein MetN		0	0.0189	0.3475	0.001	0
726	662	metP	Methionine import system permease protein MetP		0.0123	0.0298	0.1559	0.0016	0
727	842	metQ	D-methionine-binding lipoprotein MetQ		0.0049	0.0234	0.2452	0.0038	0
728	1781	ypdA_1	Sensor histidine kinase YpdA	EC:2.7.13.3, EC:2.7.13.3	0.0115	0.0443	0.087	0.0006	0
729	716	lytR_1	Sensory transduction protein LytR		0.0171	0.0413	0.5045	0.0015	0
730	2264	recJ	Single-stranded-DNA-specific exonuclease RecJ	EC:3.1.-.-	0.0054	0.0392	0.1597	0.0043	0
731	521	apt	Adenine phosphoribosyltransferase	EC:2.4.2.7	0	0.0756	0.297	0	0
732	2189	relA_2	GTP pyrophosphokinase	EC:2.7.6.5, EC:2.7.6.5, EC:3.1.7.2	0.0056	0.0315	0.3303	0.0044	0.0017
733	440	dtd	D-aminoacyl-tRNA deacylase	EC:3.1.1.96	0.0093	0	0.1172	0	0
734	440	yusO_1	putative HTH-type transcriptional regulator YusO		0.0186	0.0447	0.2343	0	0
735	650	emrK	putative multidrug resistance protein EmrK		0.0063	0	0.0794	0	0
736	1826	emrB	Multidrug export protein EmrB		0.0067	0.0324	0.0848	0	0
737	1472	lytC	N-acetylmuramoyl-L-alanine amidase LytC	EC:3.5.1.28	0.0111	0.0134	0.5613	0.0022	0
738	176		hypothetical protein		0	0	0.2919	0.0061	0
739	1283	hisS	Histidine--tRNA ligase	EC:6.1.1.21	0.0032	0.0307	0.161	0.0017	0
740	431	spmA	Spore maturation protein A		0	0.0457	0.2392	0	0
741	533	spmB	Spore maturation protein B		0.023	0	0.2903	0	0
742	737	rluB	Ribosomal large subunit pseudouridine synthase B	EC:5.4.99.22, EC:5.4.99.20, EC:5.4.99.19	0.0111	0	0.14	0	0
743	539	resA	Thiol-disulfide oxidoreductase ResA		0.0076	0	0.0957	0.002	0
744	1640	ccsB	Cytochrome c biosis protein CcsB		0.01	0.0361	0.2204	0.002	0
745	1208	ccsA	Cytochrome c biosis protein CcsA		0	0.0326	0.2992	0.0018	0
746	716	srrA_1	Transcriptional regulatory protein SrrA		0	0.0413	0.1441	0.0015	0
747	1769	resE	Sensor histidine kinase ResE	EC:2.7.13.3	0.0092	0.0446	0.1168	0.0031	0
748	716	mepM	Murein DD-endopeptidase MepM		0	0.0825	0.1441	0.003	0
749	578	fmnP	Riboflavin transporter FmnP		0.0071	0.017	0.2677	0.0019	0
750	248	fer	Ferredoxin		0	0	0	0.0043	0
751	1076		hypothetical protein		0.0076	0.0366	0.2399	0.002	0
752	359	ssbB	Single-stranded DNA-binding protein B		0	0.0274	0.4306	0	0
753	164		hypothetical protein		0	0.1195	0.3132	0	0
754	425	fabZ	3-hydroxyacyl-[acyl-carrier-protein] dehydratase FabZ	EC:4.2.1.59	0	0.0232	0	0	0
755	830	flgG_1	Flagellar basal-body rod protein FlgG		0	0.0237	0.2487	0.0026	0
756	788	flgG_2	Flagellar basal-body rod protein FlgG		0.0156	0	0	0	0
757	1001	mreB_1	Rod shape-determining protein MreB		0.0082	0.0394	0.4126	0.0032	0
758	173		hypothetical protein		0.0235	0.0567	0.5939	0	0
759	266	spoIIID	Stage III sporulation protein D		0.0153	0.1108	0.1935	0.0081	0
760	770	spoIIQ	Stage II sporulation protein Q	EC:3.4.24.75	0.0106	0.0767	0.4021	0	0
761	278	lytB	Amidase enhancer		0.0147	0.106	0.3704	0	0
762	596	rsmD	Ribosomal RNA small subunit methyltransferase D	EC:2.1.1.171	0	0.0826	0.4328	0.0018	0
763	485	coaD	Phosphopantetheine adenylyltransferase	EC:2.7.7.3	0.0253	0.0406	0.4253	0.0022	0
764	1220	ylbJ	Sporulation integral membrane protein YlbJ		0.0168	0.0242	0.3809	0.0009	0
765	791		putative NTE family protein		0	0	0.1305	0.0068	0
766	1049	lon_1	Lon protease		0.0117	0.047	0.3937	0.0031	0
767	959		hypothetical protein		0.0128	0.0308	0.2153	0.0023	0
768	368	yokF	SPBc2 prophage-derived endonuclease YokF	EC:3.1.31.1	0.0111	0	0.14	0.0029	0
769	509	crr_2	PTS system glucose-specific EIIA component	EC:2.7.1.-	0.008	0	0.1013	0.0064	0
770	602	coaE	Dephospho-CoA kinase	EC:2.7.1.24	0	0.0164	0.2571	0	0
771	302	gapB_1	Glyceraldehyde-3-phosphate dehydrogenase 2	EC:1.2.1.12, EC:1.2.1.59	0.0135	0.0325	0.1705	0	0
772	698	ulaF	L-ribulose-5-phosphate 4-epimerase UlaF	EC:5.1.3.4	0	0.0282	0.1478	0.0031	0
773	1406	csbC_2	putative metabolite transport protein CsbC		0.0145	0.1402	1.1385	0.01	0
774	1598	araB	Ribulokinase	EC:2.7.1.16	0.0102	0.0247	0.2585	0.0027	0
775	1247	araR_1	Arabinose metabolism transcriptional repressor		0	0.0553	0	0.0017	0
776	2051	mcpC_1	Methyl-accepting chemotaxis protein McpC		0	0.024	0.2015	0.0026	0
777	686		hypothetical protein		0	0.0718	0	0.0047	0
778	1094	arnC	Undecaprenyl-phosphate 4-deoxy-4-formamido-L-arabinose transferase		0.0037	0.063	0.3303	0	0
779	782	bacC_4	Dihydroanticapsin 7-dehydrogenase		0	0.0252	0.462	0.0028	0
780	470		hypothetical protein		0	0.0628	0.1097	0.0069	0
781	272	fruA	PTS system fructose-specific EIIABC component	EC:2.7.1.202, EC:2.7.1.202, EC:2.7.1.202	0	0	0.3786	0	0
782	2039	nhaK	Sodium, potassium, lithium and rubidium/H(+) antiporter		0.004	0.0387	0.4306	0.0032	0
783	230		hypothetical protein		0	0.0854	0.4474	0	0
784	668	nanE	Putative N-acetylmannosamine-6-phosphate 2-epimerase	EC:5.1.3.9	0	0.059	0	0	0
785	1082	fni	Isopentenyl-diphosphate delta-isomerase	EC:5.3.3.2	0.0151	0.0273	0.2386	0	0
786	494		hypothetical protein	EC:1.8.5.2	0	0.0199	0.2088	0.0044	0
787	587	nox	NADH dehydrogenase		0	0.0671	0.3515	0.0018	0
788	2309		hypothetical protein		0.0035	0.0256	0.0895	0.0028	0
789	992	rapA_2	RNA polymerase-associated protein RapA		0.0082	0.0298	0.1561	0.0022	0
790	707		hypothetical protein	EC:3.1.-.-	0.0058	0.0557	0.2919	0.0076	0
791	590	leuD	3-isopropylmalate dehydratase small subunit	EC:4.2.1.33, EC:4.2.1.35, EC:4.2.1.114	0	0.0834	0.3497	0.0018	0
792	1418	pepA	Cytosol aminopeptidase	EC:3.4.11.1	0.0029	0.0139	0.1821	0	0
793	1124	nagC_1	N-acetylglucosamine repressor	EC:2.7.1.2	0.0109	0.0175	0.0919	0.001	0
794	1139	adh	Alcohol dehydrogenase	EC:1.1.1.1, EC:1.1.1.284, EC:1.1.1.1, EC:1.1.1.-	0.0036	0.026	0.272	0.0057	0
795	464	azoR	FMN-dependent NADH-azoreductase	EC:1.7.1.17	0.0088	0.106	0.5556	0	0
796	932		Monoacylglycerol lipase	EC:3.1.1.5	0.0044	0.0423	0.4431	0	0
797	221		hypothetical protein		0.0369	0	0.2328	0	0
798	1967	lytD	Beta-N-acetylglucosaminidase	EC:3.2.1.96	0.0125	0.0301	0.2626	0.006	0
799	143		hypothetical protein		0.0284	0.137	0.3588	0	0
800	257		hypothetical protein		0	0.0382	0	0.0126	0
801	782		hypothetical protein		0.0105	0.0756	0	0.0055	0
802	590		Glycine/sarcosine/dimethylglycine N-methyltransferase		0.0069	0.0834	0.1749	0	0
803	227		hypothetical protein		0	0.0865	0.2266	0.0142	0
804	398		hypothetical protein		0.0205	0.0247	0.259	0	0
805	620		hypothetical protein		0	0.0159	0.2496	0	0
806	503		hypothetical protein		0	0.0783	0.3076	0	0
807	482		Thioredoxin C-1		0.0254	0.0204	0.107	0	0
808	428	bdbC	Disulfide bond formation protein C	EC:1.8.5.9	0.0095	0	0.3613	0	0
809	701		hypothetical protein		0	0.0562	0.368	0	0
810	983		hypothetical protein		0	0.02	0.105	0.0022	0
811	1409		hypothetical protein		0.0087	0.021	0.0733	0	0
812	290		hypothetical protein		0	0	0.1776	0	0
813	266		hypothetical protein		0.0153	0.0369	0.1935	0	0
814	950	corA_2	Cobalt/magnesium transport protein CorA		0.0172	0.0104	0.2173	0	0
815	704		Putative glutamine amidotransferase		0.029	0.014	0.0733	0.0046	0
816	929	dppB	Dipeptide transport system permease protein DppB		0.0176	0.0954	0.0556	0.0012	0
817	953	dppC	Dipeptide transport system permease protein DppC		0.0043	0.0517	0.0542	0.0023	0
818	131	oppD_2	Oligopeptide transport ATP-binding protein OppD		0.031	0	0.7829	0	0
819	260		hypothetical protein		0.0627	0.0378	0.5939	0	0
820	893		Monoacylglycerol lipase		0.0046	0.0662	0.4046	0.0024	0
821	770	tenA	Aminopyrimidine aminohydrolase	EC:3.5.99.2	0.0106	0.064	0.3351	0	0
822	527		hypothetical protein		0.0077	0.056	0	0	0
823	1124	allB_1	Allantoinase	EC:3.5.2.2, EC:3.5.2.3, EC:3.5.2.5	0.0109	0.0175	0.1378	0.0019	0
824	212	allB_2	Allantoinase	EC:3.5.2.2, EC:3.5.2.3, EC:3.5.2.5	0.0384	0	0.2426	0	0
825	1436	pucI	putative allantoin permease		0.0142	0	0.2877	0.0015	0
826	464		hypothetical protein		0.0088	0.0212	0.3334	0.0023	0
827	2018	mtlR_1	Transcriptional regulator MtlR	EC:2.7.1.194,	0.0061	0.0293	0.2559	0.0048	0
828	1685		hypothetical protein		0.0607	0.2983	1.6856	0.0186	0
829	818	lon1	Lon protease 1	EC:3.4.21.53, EC:3.4.21.53	0.04	0.0602	0.5678	0.0079	0
830	584	engB	putative GTP-binding protein EngB		0	0.0169	0.4416	0.0018	0
831	494		hypothetical protein		0.0083	0	0.3132	0.0044	0
832	1331	hemA	Glutamyl-tRNA reductase	EC:1.2.1.70	0.0061	0	0.3103	0.0041	0
833	824		hypothetical protein		0.0099	0.0239	0.4384	0.0026	0
834	932	hemC	Porphobilinogen deaminase	EC:2.5.1.61	0	0	0.2215	0.0035	0
835	788		hypothetical protein	EC:4.2.1.75	0.0104	0.0875	0.262	0.0027	0
836	977	hemB	Delta-aminolevulinic acid dehydratase	EC:4.2.1.24	0.0251	0.0403	0.2113	0	0
837	1289	hemL	Glutamate-1-semialdehyde 2,1-aminomutase	EC:5.4.3.8	0.0063	0.0229	0.3605	0	0
838	2042	spoVID	Stage VI sporulation protein D		0.01	0.0579	0.0759	0.0026	0
839	476	fur	Ferric uptake regulation protein		0	0.0414	0	0.0023	0
840	218		hypothetical protein		0	0.0901	0	0.0049	0
841	893	xerD	Tyrosine recombinase XerD		0.0183	0.0772	0.1734	0	0
842	1163	dacF	D-alanyl-D-alanine carboxypeptidase DacF	EC:3.4.16.4, EC:3.4.16.4	0	0.0847	0.0888	0.0028	0
843	350	spoIIAA	Anti-sigma F factor antagonist		0	0	0.2944	0.0031	0
844	443	spoIIAB	Anti-sigma F factor	EC:2.7.11.1	0.0092	0.1111	0.4655	0	0
845	758	sigF	RNA polymerase sigma-F factor		0.027	0	0.1362	0	0
846	620		hypothetical protein		0	0	0.1664	0.0017	0
847	425		hypothetical protein		0	0	0.3639	0.0025	0
848	572		hypothetical protein		0	0.0516	0.2705	0	0
849	1478	gerAA	Spore germination protein A1		0	0.0467	0.2096	0.0051	0
850	1316	lysA	Diaminopimelate decarboxylase	EC:4.1.1.20	0	0.0225	0.3531	0.0033	0
851	359		hypothetical protein		0	0.0274	0.4306	0	0
852	92		hypothetical protein		0	0	1.6669	0	0
853	743	scpA	Segregation and condensation protein A		0.022	0	0.2084	0.0058	0
854	572		hypothetical protein		0	0.0344	0.5411	0	0
855	1973		hypothetical protein		0.0083	0.05	0.0785	0.0011	0
856	1202		hypothetical protein		0.0204	0.0164	0.1718	0.0009	0
857	176		hypothetical protein		0	0.1114	0.5839	0.0122	0
858	356		hypothetical protein		0.0115	0.1105	0.2895	0.003	0
859	710		putative ABC transporter ATP-binding protein		0	0	0.3634	0	0
860	215		hypothetical protein		0	0	0.2392	0.005	0
861	650	comA	Transcriptional regulatory protein ComA		0	0.106	0	0.005	0
862	2279	comP	Sensor histidine kinase ComP	EC:2.7.13.3, EC:2.1.1.80, EC:3.1.1.61	0.0054	0.0433	0.2493	0.0019	0
863	161		hypothetical protein		0.0505	0	0.319	0	0
864	869		hypothetical protein		0.0047	0.0113	0.2376	0	0
865	713	mdlD	NAD(P)-dependent benzaldehyde dehydrogenase	EC:1.2.1.3	0	0.0691	0.3619	0.0015	0
866	1502	nnrD	ADP-dependent (S)-NAD(P)H-hydrate dehydratase	EC:4.2.1.136, EC:5.1.99.6	0	0.0262	0.0688	0.0022	0
867	884	gtaB	UTP--glucose-1-phosphate uridylyltransferase	EC:2.7.7.9, EC:5.4.2.8	0	0.0669	0.1752	0.0049	0.0021
868	272	yhdT	putative membrane protein YhdT		0.015	0.0723	0.5678	0	0
869	1454	panF	Sodium/pantothenate symporter		0.0056	0.0203	0.2486	0.0007	0.0025
870	72		tRNA-Lys		0.1682	0.4053	2.1235	0.4146	0
871	104		hypothetical protein		0.039	0	0	0	0
872	941	corA_3	Cobalt/magnesium transport protein CorA		0.0174	0.0209	0.1646	0.0011	0
873	2612	adhE	Aldehyde-alcohol dehydrogenase	EC:1.2.1.10, EC:1.1.1.1	0.0063	0.0302	0.178	0.005	0.0035
874	1130	cshC	DEAD-box ATP-dependent RNA helicase CshC		0	0.0349	0.2741	0.0038	0
875	275		hypothetical protein		0	0.0715	0	0	0
876	209		D-fructose 1,6-bisphosphatase class 2/sedoheptulose 1,7-bisphosphatase		0	0	0.2461	0	0
877	677	tal_1	Transaldolase	EC:2.2.1.2	0	0.0873	0.1524	0.0016	0
878	470	ywlF_2	Putative sugar phosphate isomerase YwlF	EC:5.3.1.6,	0	0.0209	0	0	0
879	776	glpR	Glycerol-3-phosphate regulon repressor		0.0158	0.0254	0.3325	0.0014	0
880	896	fda	Fructose-bisphosphate aldolase class 1	EC:4.1.2.13	0.0046	0.011	0	0.1627	0
881	1154	narT	putative nitrate transporter NarT		0	0.0512	0.4474	0	0
882	698	narX	Nitrate reductase-like protein NarX	EC:1.7.5.1, EC:1.7.99.-, EC:1.7.5.1, EC:1.7.99.-	0	0	0.2218	0.0031	0
883	581	narJ	Nitrate reductase molybdenum cofactor assembly chaperone NarJ		0	0.0508	0.1776	0	0
884	197		hypothetical protein		0	0.0498	0.261	0	0
885	1505	narY	Respiratory nitrate reductase 2 beta chain	EC:1.7.5.1, EC:1.7.99.-, EC:1.97.1.9, EC:1.97.1.1	0	0.0524	0.3088	0.0014	0
886	2660	narG	Respiratory nitrate reductase 1 alpha chain	EC:1.7.5.1, EC:1.7.99.-, EC:1.97.1.9, EC:1.97.1.1	0.0046	0.0296	0.2913	0.0008	0
887	269		hypothetical protein		0	0.0731	0.1914	0	0
888	302		hypothetical protein		0	0.0651	0	0	0
889	269		hypothetical protein		0.0152	0.0365	0	0.008	0
890	389		hypothetical protein		0	0.0506	0.1325	0.0055	0
891	1748	yxiD	Ribonuclease YxiD		0	0.0395	0.2659	0.0025	0
892	278		hypothetical protein		0	0.0353	0.3704	0	0
893	350		hypothetical protein		0	0.0562	0.7361	0	0
894	455		hypothetical protein		0.0179	0.0433	0.34	0	0
895	116		hypothetical protein		0.035	0	0	0.0185	0
896	326		hypothetical protein		0	0.0302	0.4741	0	0
897	218		hypothetical protein		0.0187	0.1351	0.2359	0	0
898	2051	katE_1	Catalase HPII	EC:1.11.1.6	0.004	0.0529	0.2266	0.0032	0
899	644		hypothetical protein		0	0.0306	0.3205	0.0034	0
900	647		hypothetical protein		0	0.0457	0.2392	0	0
901	857	yeaD	Putative glucose-6-phosphate 1-epimerase	EC:5.1.3.3	0	0.0345	0.1204	0	0
902	908		hypothetical protein		0.027	0.0651	0.3411	0.0083	0
903	239		hypothetical protein		0.0682	0.2055	0.8612	0.009	0
904	137		hypothetical protein		0.0297	0.0715	0	0.0157	0
905	1673	lutP	L-lactate permease		0.0122	0.0059	0.0617	0.0032	0
906	710	lutR	HTH-type transcriptional regulator LutR		0.0173	0.0277	0.2907	0	0
907	1181	lysN	2-aminoadipate transaminase	EC:2.6.1.7, EC:2.6.1.39, EC:2.6.1.57, EC:2.6.1.39, EC:2.6.1.27, EC:2.6.1.5, EC:2.6.1.58, EC:2.6.1.28, EC:2.6.1.-, EC:2.6.1.27	0.0104	0.0584	0.2623	0	0
908	365		hypothetical protein		0	0.0269	0.2824	0	0
909	104		hypothetical protein		0	0.1879	0.4921	0	0
910	116		hypothetical protein		0.035	0	0	0	0
911	914	lytR_2	Transcriptional regulator LytR		0.0045	0.0108	0.5083	0.0035	0
912	1217		hypothetical protein		0.0235	0.0486	0.0848	0.0027	0
913	1058	dmlA	D-malate dehydrogenase [decarboxylating]	EC:1.1.1.85, EC:1.1.1.93, EC:4.1.1.73, EC:1.1.1.83	0.0077	0.0279	0.3416	0.001	0
914	872		hypothetical protein		0	0.0226	0.1776	0.0025	0
915	353		hypothetical protein		0	0	0.5839	0.0061	0
916	749	alsD	Alpha-acetolactate decarboxylase	EC:4.1.1.5, EC:1.1.1.-, EC:1.1.1.76, EC:1.1.1.304	0	0.0526	0.1378	0	0
917	1688	alsS	Acetolactate synthase	EC:2.2.1.6, EC:1.1.1.-, EC:1.1.1.76, EC:1.1.1.304	0	0.0526	0.3059	0.0038	0.0022
918	887	hcaR	Hca operon transcriptional activator HcaR		0	0.0333	0.2328	0.0012	0
919	449	perR	Peroxide operon regulator		0.0273	0	0.1148	0.0072	0
920	554	yvqK	Cob(I)yrinic acid a,c-diamide adenosyltransferase	EC:2.5.1.17	0	0.0355	0.2793	0.0039	0
921	404		hypothetical protein		0.0101	0.0487	0.2552	0.0027	0
922	1292	hemL1	Glutamate-1-semialdehyde 2,1-aminomutase 1	EC:5.4.3.8	0.0095	0.0839	0.1998	0.0025	0
923	1004	ssuA	Putative aliphatic sulfonates-binding protein		0.0041	0.0098	0.1542	0.0054	0
924	782	ssuC_1	Putative aliphatic sulfonates transport permease protein SsuC		0.0105	0.0126	0.066	0.0014	0
925	293	ybaK_1	Cys-tRNA(Pro)/Cys-tRNA(Cys) deacylase YbaK	EC:3.1.1.-	0	0	0.5273	0	0
926	176		hypothetical protein		0	0	0.8758	0	0
927	866		hypothetical protein		0.0142	0.0228	0.2384	0.0062	0
928	848	ybbH_1	putative HTH-type transcriptional regulator YbbH		0.0048	0.0465	0.3043	0.0038	0
929	1271	phoA	Alkaline phosphatase 4	EC:3.1.3.1	0	0.0233	0.1625	0.0017	0
930	2162	recQ	ATP-dependent DNA helicase RecQ	EC:5.6.2.1, EC:3.6.4.12	0.0038	0.0319	0.1911	0.002	0
931	917	ywpJ_1	Phosphatase YwpJ	EC:3.1.3.24	0	0	0.394	0.0082	0
932	683	bshB2	putative N-acetyl-alpha-D-glucosaminyl L-malate deacetylase 2		0.0239	0.0288	0.3022	0.0047	0
933	347		hypothetical protein		0	0.0567	0	0.0093	0
934	818	pdxK	Pyridoxine kinase	EC:2.7.1.35, EC:2.7.1.49, EC:2.7.4.7, EC:2.7.1.49, EC:2.7.4.7, EC:2.5.1.3	0	0.012	0.1893	0.004	0
935	1142		hypothetical protein		0.0107	0.0431	0.4069	0.0019	0
936	785		hypothetical protein		0.0208	0.0251	0.0657	0	0
937	578		hypothetical protein		0	0.0341	0.1785	0.0019	0
938	365	crcB_1	Putative fluoride ion transporter CrcB		0	0.0539	0.1412	0	0
939	410	crcB_2	Putative fluoride ion transporter CrcB		0	0.096	0.2514	0	0
940	698		hypothetical protein		0	0.0705	0.2218	0	0
941	911	czcD_1	Cadmium, cobalt and zinc/H(+)-K(+) antiporter		0.009	0.0973	0.17	0.0047	0
942	140	sda	Sporulation inhibitor sda		0	0.0699	0.7329	0	0
943	539		hypothetical protein	EC:2.7.8.8	0	0.0183	0.4785	0	0
944	725	sigK	RNA polymerase sigma-28 factor		0.0113	0.0272	0.0712	0.0045	0
945	200		hypothetical protein		0	0	0	0.0108	0
946	1556	ahpF	NADH dehydrogenase	EC:1.8.1.-	0.0158	0.038	0.1327	0.0035	0
947	563	ahpC	Alkyl hydroperoxide reductase subunit C	EC:1.11.1.24	0.0145	0	0.3665	0.0019	0
948	143		hypothetical protein		0.0284	0	0.7177	0.0075	0
949	290		hypothetical protein		0.0141	0.0678	0.1776	0	0
950	692	mtnN	5'-methylthioadenosine/S-adenosylhomocysteine nucleosidase	EC:3.2.2.9, EC:3.2.2.26	0	0	0.2237	0.0031	0
951	206		hypothetical protein		0	0	0	0	0
952	164		hypothetical protein		0.0248	0	0.6263	0	0
953	200	murE	UDP-N-acetylmuramoyl-L-alanyl-D-glutamate--2, 6-diaminopimelate ligase	EC:6.3.2.13, EC:6.3.2.7, EC:6.3.2.13, EC:6.3.2.10	0.0204	0	0.5142	0	0
954	440		hypothetical protein		0	0	0.3515	0.0025	0.0082
955	1064		L-Ala-D/L-Glu epimerase	EC:5.1.1.20	0	0.0093	0.097	0.003	0
956	554	yecD_1	Isochorismatase family protein YecD	EC:3.5.1.19, EC:3.5.1.-	0	0	0.3724	0	0
957	1466	pncB2	Nicotinate phosphoribosyltransferase pncB2	EC:6.3.4.21	0.0056	0.0269	0.1409	0	0
958	827	nadE	NH(3)-dependent NAD(+) synthetase	EC:6.3.1.5, EC:6.3.5.1	0.0148	0.0953	0.1248	0.0013	0
959	1553	guaA	GMP synthase [glutamine-hydrolyzing]	EC:6.3.5.2, EC:2.3.1.267	0.0105	0.0508	0.2993	0.0264	0
960	197		hypothetical protein		0	0	0	0	0
961	203		hypothetical protein		0.0201	0	0	0	0
962	200		hypothetical protein	EC:3.4.21.88,	0	0	0	0	0
963	659	hsrA	putative transport protein HsrA		0.0124	0.0448	0.548	0.0033	0
964	848	stp_1	Multidrug resistance protein Stp		0.0096	0.0232	0.426	0.0038	0
965	179		hypothetical protein		0	0	0.2871	0	0
966	560		hypothetical protein		0.0146	0	0.2763	0.0019	0
967	842	nfo_2	putative endonuclease 4	EC:3.1.21.2	0	0	0	0.0205	0.0151
968	2105	pnp	Polyribonucleotide nucleotidyltransferase	EC:2.7.7.8	0.0078	0.0234	0.2208	0.0118	0.0224
969	269	rpsO	30S ribosomal protein S15		0.0152	0.2557	0.3828	0.012	0
970	962	ribF	Riboflavin biosynthesis protein RibF	EC:2.7.1.26, EC:2.7.7.2	0.0042	0.0205	0.3219	0.0034	0.0019
971	902	truB	tRNA pseudouridine synthase B	EC:5.4.99.25	0.0091	0.0765	0.2861	0.0048	0.002
972	347	rbfA	Ribosome-binding factor A		0	0.0567	0	0	0
973	278		hypothetical protein		0	0.0353	0.1852	0.0039	0
974	2552	infB	Translation initiation factor IF-2		0.0064	0.0811	0.1619	0.0148	0
975	308	rplGA	putative ribosomal protein YlxQ		0	0.0957	0.1672	0	0
976	125		hypothetical protein		0	0	0	0	0
977	617	oppF_2	Oligopeptide transport ATP-binding protein OppF		0.0132	0.0479	0.2508	0	0
978	395	spxA	Regulatory protein Spx		0	0.1992	0.5219	0	0
979	659	mecA	Adapter protein MecA 1		0.0186	0.0747	0.1566	0	0
980	1220	coiA	Competence protein CoiA		0.0034	0.0162	0.1693	0	0
981	1814	pepF1_1	Oligoendopeptidase F, plasmid	EC:3.4.24.-	0.018	0	0.1423	0.0018	0
982	188		hypothetical protein		0.0433	0.0522	0.5468	0.0057	0
983	857		hypothetical protein		0	0	0.1204	0.0025	0
984	401	yjbI	Group 2 truncated hemoglobin YjbI		0	0.0491	0	0.0054	0
985	119		hypothetical protein		0	0.1644	0.8612	0	0
986	794	slt	Soluble lytic murein transglycosylase	EC:4.2.2.-	0	0.062	0.13	0	0
987	584	yjbK	Putative triphosphatase YjbK	EC:2.5.1.18	0	0.0169	0.0883	0.0074	0
988	209		hypothetical protein		0	0	0.2461	0.0051	0
989	1394	yeeO_2	putative FMN/FAD exporter YeeO		0	0.0353	0.3334	0	0.0026
990	881	mmgB_1	putative 3-hydroxybutyryl-CoA dehydrogenase	EC:1.1.1.157	0.0046	0.0112	0.1172	0.0025	0
991	3521	smc_2	Chromosome partition protein Smc		0.0128	0.0308	0.1467	0.0006	0
992	1274	yhaO_2	putative metallophosphoesterase YhaO		0.0128	0.0541	0.1621	0	0
993	572		NAD(P)H-dependent FAD/FMN reductase	EC:1.5.1.38	0.0214	0	0.2705	0	0
994	482	yvgN	Glyoxal reductase		0.0085	0.0408	0.214	0	0
995	272		hypothetical protein		0	0	0.1893	0	0
996	2066	rocR_1	Arginine utilization regulatory protein RocR		0.002	0.0382	0.1	0.001	0
997	242		hypothetical protein		0	0	0.2126	0	0
998	743	glpQ	Glycerophosphodiester phosphodiesterase	EC:3.1.4.46	0.022	0.0398	0.3473	0.0058	0
999	785	spo0A	Stage 0 sporulation protein A		0.0052	0.0878	0.5917	0.0083	0
1000	1283	spoIVB	SpoIVB peptidase	EC:3.4.21.116	0.0064	0.023	0.2817	0.0025	0
1001	1703	recN	DNA repair protein RecN		0.0048	0.0695	0.1516	0.0019	0
1002	449	argR	Arginine repressor		0	0.0438	0.3445	0.0048	0
1003	824	tlyA	Hemolysin A	EC:2.1.1.226, EC:2.1.1.227	0.0198	0.0598	0.2505	0	0
1004	1082	dxs	1-deoxy-D-xylulose-5-phosphate synthase	EC:2.2.1.7	0.0151	0.0729	0.2386	0.003	0
1005	428	bacC_5	Dihydroanticapsin 7-dehydrogenase	EC:1.1.1.127	0.0191	0.069	0.3613	0	0
1006	1538	xylB_1	Xylulose kinase	EC:2.7.1.12, EC:2.7.1.17	0.008	0.0449	0.1679	0.0014	0
1007	1349	yjmB_2	putative symporter YjmB		0.0091	0.0731	0.1148	0.0032	0
1008	641		hypothetical protein		0	0.0154	0.161	0.0067	0
1009	779		hypothetical protein		0	0.0253	0	0	0
1010	359		hypothetical protein		0	0	0.4306	0	0
1011	2831	shpI	Neutral metalloprotease		0.0144	0.0488	0.146	0.0061	0
1012	1499	xylB_2	Xylulose kinase	EC:2.7.1.17	0.0191	0.046	0.2756	0.0014	0
1013	263	xylA	Xylose isomerase	EC:5.3.1.5	0.0155	0	0	0	0
1014	317		hypothetical protein		0	0	0.325	0	0
1015	1298	ktrB	Ktr system potassium uptake protein B		0.0031	0.0076	0.0796	0.0008	0
1016	677	ktrA	Ktr system potassium uptake protein A		0.006	0.0436	0.3811	0.0016	0
1017	752		hypothetical protein		0	0.0393	0.0686	0.0029	0
1018	455		hypothetical protein		0.009	0.0649	0	0	0
1019	293		hypothetical protein		0.0139	0	0.1758	0	0
1020	1193	yycB	putative transporter YycB		0	0.0165	0.3462	0.0018	0
1021	1670	ubiB	putative protein kinase UbiB		0.0049	0.0354	0.2783	0	0
1022	296		hypothetical protein		0	0.1328	0	0.0036	0
1023	530	msrA_1	Peptide methionine sulfoxide reductase MsrA	EC:1.8.4.11, EC:1.8.4.11, EC:1.8.4.12	0.0154	0.0186	0.3892	0	0
1024	251		hypothetical protein		0	0.0783	1.0253	0	0
1025	203	cspLA	Cold shock-like protein CspLA		0	0	0.2533	0	0
1026	647	folE	GTP cyclohydrolase 1	EC:3.5.4.16	0.0063	0.0304	0.319	0	0
1027	506	hel	Lipoprotein E	EC:3.1.3.2	0.0161	0	0.2038	0	0
1028	90		tRNA-Ser		0	0	0.5678	0	0
1029	75		tRNA-Thr		0	0.1298	0	0	0
1030	1136	ydbM_1	Putative acyl-CoA dehydrogenase YdbM	EC:1.3.8.1	0.0036	0.026	0.5908	0.0057	0
1031	131	ydbM_2	Putative acyl-CoA dehydrogenase YdbM	EC:1.3.8.7	0	0	0.7829	0	0
1032	917		hypothetical protein		0	0.1074	1.4635	0	0
1033	2528		hypothetical protein		0.0065	0.1131	2.3906	0	0
1034	1379	pdhD_2	Dihydrolipoyl dehydrogenase	EC:1.8.1.4	0.0119	0.05	0.2621	0.0031	0
1035	1208	pdhC_3	Dihydrolipoyllysine-residue acetyltransferase component of pyruvate dehydrogenase complex	EC:2.3.1.12, EC:2.3.1.61	0	0.0408	0.171	0.0018	0
1036	1028	acoB	Acetoin:2,6-dichlorophenolindophenol oxidoreductase subunit beta	EC:1.2.4.1, EC:1.2.4.4	0.0239	0	0.1506	0.0011	0
1037	992	acoA	Acetoin:2,6-dichlorophenolindophenol oxidoreductase subunit alpha	EC:1.2.4.1	0.0082	0.0199	0.1561	0.0033	0
1038	986		hypothetical protein		0	0.03	0.3665	0.0066	0
1039	1379	dapE	Succinyl-diaminopimelate desuccinylase	EC:3.5.1.18, EC:3.4.17.-	0.0059	0.0286	0.1872	0.0023	0
1040	743	mta	HTH-type transcriptional activator mta		0	0.0133	0.5556	0.0058	0
1041	599		hypothetical protein		0.0136	0.0164	0.2584	0.0018	0
1042	608	cysI	Sulfite reductase [NADPH] hemoprotein beta-component	EC:1.7.7.1, EC:1.8.1.2, EC:1.8.7.1	0	0	0.5939	0.0053	0
1043	695	helD	DNA helicase IV	EC:3.6.4.12	0	0.0567	0.0742	0	0
1044	227		hypothetical protein		0	0.0433	0	0	0
1045	548		hypothetical protein		0	0.018	0.1882	0.0039	0
1046	560	glpP	Glycerol uptake operon antiterminator regulatory protein		0.0365	0.0352	0.2763	0	0
1047	800	glpF	Glycerol uptake facilitator protein		0.0204	0.0369	0.129	0	0
1048	1490	glpK	Glycerol kinase	EC:2.7.1.30	0.0082	0.0794	0.3119	0.0014	0
1049	1628	glpD	Aerobic glycerol-3-phosphate dehydrogenase	EC:1.1.3.21, EC:1.1.5.3	0.0151	0.0484	0.1586	0	0
1050	1268	dctA	C4-dicarboxylate transport protein		0.0064	0.0155	0.2036	0	0
1051	680	ntcA	Global nitrogen regulator		0.006	0.029	0.3035	0	0
1052	95		hypothetical protein		0	0	0.5383	0	0
1053	428	slyA_1	Transcriptional regulator SlyA		0	0.046	0	0	0
1054	977		putative epimerase/dehydratase	EC:5.1.3.2, EC:1.1.1.203	0	0	0.4227	0.0022	0
1055	1190		Putative pyridoxal phosphate-dependent acyltransferase	EC:2.3.1.29, EC:2.3.1.47	0.0034	0.0331	0.1735	0.0027	0
1056	2306	xynB	Beta-xylosidase		0.0124	0.0299	0.448	0.0037	0
1057	1418	rocC	Amino-acid permease RocC		0.0029	0.0417	0.2185	0.0046	0
1058	176		hypothetical protein		0	0.0557	0.5839	0.0061	0
1059	1412	lacS	Lactose permease		0.0087	0.0628	0.1828	0.0054	0
1060	308	licC	Lichenan permease IIC component		0.0132	0.0319	0	0	0
1061	1262	ymfD_1	Bacillibactin exporter		0.0162	0.0625	0.1637	0	0
1062	683	arlR	Response regulator ArlR		0.0179	0.0433	0.0755	0	0
1063	1430	arlS_1	Signal transduction histidine-protein kinase ArlS	EC:2.7.13.3	0	0.0689	0.1444	0.0015	0
1064	449	gerT	Spore germination protein GerT		0	0.0438	0	0.0072	0
1065	2831	odhA	2-oxoglutarate dehydrogenase E1 component	EC:1.2.4.2, EC:2.2.1.5, EC:4.1.1.71, EC:1.2.4.2, EC:2.3.1.61	0.0043	0.0348	0.219	0.0031	0
1066	1286	odhB	Dihydrolipoyllysine-residue succinyltransferase component of 2-oxoglutarate dehydrogenase complex	EC:2.3.1.12, EC:2.3.1.61, EC:2.3.1.168	0.0064	0.023	0.1204	0.0008	0
1067	1421	styD	Phenylacetaldehyde dehydrogenase	EC:1.2.1.3, EC:1.2.1.8, EC:1.2.1.39	0.0144	0.0347	0.2544	0.003	0
1068	539		hypothetical protein		0.0076	0	0	0	0
1069	1577	apc3	Acetophenone carboxylase gamma subunit		0	0.0437	0.262	0.0014	0
1070	983		Nitronate monooxygenase	EC:1.13.12.16, EC:1.3.1.9	0.0042	0.01	0.1575	0.0022	0
1071	356		hypothetical protein		0.0115	0.0276	0.1447	0.003	0
1072	518		hypothetical protein		0.0315	0.019	0.4978	0.0125	0
1073	1331	comEC_2	ComE operon protein 3		0.0092	0.0444	0.194	0	0
1074	212		hypothetical protein		0	0.0463	0	0	0
1075	1148	ganB_1	Arabinogalactan endo-beta-1,4-galactanase	EC:3.2.1.89	0.0071	0.0172	0.2249	0.0028	0
1076	836	ganB_2	Arabinogalactan endo-beta-1,4-galactanase	EC:3.2.1.89	0	0.0236	0.2469	0	0
1077	194		hypothetical protein		0	0	0	0	0
1078	1511	zraR_2	Transcriptional regulatory protein ZraR		0	0.0391	0.0684	0	0
1079	1259		hypothetical protein		0	0.0704	0.3281	0.0017	0
1080	857	rsbRD	RsbT co-antagonist protein RsbRD		0.0095	0.069	0.0602	0	0
1081	1346	brnQ	Branched-chain amino acid transport system 2 carrier protein		0.0122	0.0366	0.0767	0.0016	0
1082	1700	ilvD	Dihydroxy-acid dehydratase	EC:4.2.1.9	0.012	0.0638	0.4557	0.0032	0
1083	1715	ilvB	Acetolactate synthase large subunit	EC:4.1.1.8, EC:2.2.1.6	0.0048	0.0115	0.2108	0.0019	0
1084	521	ilvH	Putative acetolactate synthase small subunit	EC:2.2.1.6	0	0.0378	0.198	0.0062	0
1085	182		hypothetical protein		0	0	0	0	0
1086	659	patA_1	Putrescine aminotransferase	EC:2.6.1.13, EC:2.6.1.11, EC:2.6.1.17, EC:2.6.1.82	0.0062	0.0448	0.2349	0.0033	0
1087	1061	parC	DNA topoisomerase 4 subunit A	EC:5.6.2.2, EC:5.6.2.2	0	0.0371	0.1946	0	0
1088	779		hypothetical protein		0.0105	0.0253	0.1987	0	0
1089	1253	sauU	putative sulfoacetate transporter SauU		0	0	0.5357	0.0009	0
1090	821	yqfL_2	Putative pyruvate, phosphate dikinase regulatory protein	EC:2.7.4.28, EC:2.7.11.33	0	0	0.6286	0.0066	0
1091	2675	ppdK	Pyruvate, phosphate dikinase	EC:2.7.9.1	0.0031	0.0074	0.3862	0.0028	0
1092	380		hypothetical protein		0	0	0.1356	0	0
1093	119		hypothetical protein		0	0.1644	0.4306	0	0
1094	146		hypothetical protein		0	0.1342	0.703	0.0074	0
1095	1091		Putative monooxygenase	EC:1.13.12.16	0.015	0.009	0.1893	0	0
1096	464		Putative universal stress protein		0	0.0424	0	0	0
1097	830		hypothetical protein		0.0098	0.1068	0.1244	0	0
1098	1190	ackA_1	Acetate kinase	EC:2.7.2.1	0.0034	0.0331	0.0868	0.0009	0
1099	1001		putative type I restriction enzymeP M protein	EC:2.1.1.72	0.0041	0.0492	0.0516	0.0011	0
1100	503	tpx	putative thiol peroxidase	EC:1.11.1.24	0	0.0587	0.4101	0	0
1101	464	ytfJ	putative spore protein YtfJ		0	0.1273	0.3334	0	0
1102	671		hypothetical protein		0	0.0587	0.0769	0.0032	0
1103	524		hypothetical protein		0.0078	0.0188	0.3937	0.0021	0
1104	1016	sppA	Putative signal peptide peptidase SppA	EC:3.4.21.-, EC:3.4.21.-	0.008	0.1067	0.2032	0.0011	0.0036
1105	1553	acsA_1	Acetyl-coenzyme A synthetase	EC:6.2.1.1, EC:6.2.1.2	0.0132	0.0571	0.1663	0.0028	0
1106	1040		hypothetical protein		0	0	0	0.0021	0
1107	977		hypothetical protein		0.0167	0.0101	0.2113	0	0
1108	500		hypothetical protein		0.0082	0.0591	0.2063	0.0043	0
1109	1313	fhs	Formate--tetrahydrofolate ligase	EC:6.3.4.3	0.0062	0.0375	0.118	0.0041	0
1110	356	fhs1	Formate--tetrahydrofolate ligase 1	EC:6.3.4.3	0	0	0.1447	0	0
1111	245		hypothetical protein		0	0.0401	0	0	0
1112	419	mntR	Transcriptional regulator MntR		0	0.047	0.2461	0.0026	0
1113	203	cspB_1	Cold shock protein CspB		0.0401	0.0967	0.7599	0	0
1114	176		hypothetical protein		0	0.2786	0.5839	0	0
1115	140		hypothetical protein		0	0.1399	0	0	0
1116	899	ypcP	5'-3' exonuclease	EC:2.7.7.7, EC:3.1.26.4, EC:3.2.2.10, EC:3.2.2.-	0.0091	0.0219	0.1722	0.0036	0
1117	1271	mdeA	L-methionine gamma-lyase	EC:4.4.1.1	0.0064	0.0388	0.1625	0.0059	0
1118	1250	hflX	GTPase HflX		0	0.0867	0.4544	0	0
1119	620	purB	Adenylosuccinate lyase	EC:4.3.2.2	0.0198	0.0318	0.0832	0.0017	0
1120	710	purC	Phosphoribosylaminoimidazole-succinocarboxamide synthase	EC:6.3.2.6	0.0115	0.0694	0.1454	0.0015	0
1121	254	purS	Phosphoribosylformylglycinamidine synthase subunit PurS	EC:6.3.5.3	0	0.1934	0.2026	0.0085	0
1122	683	purQ	Phosphoribosylformylglycinamidine synthase subunit PurQ	EC:6.3.5.3	0.012	0.0288	0.0755	0.0095	0
1123	2249	purL	Phosphoribosylformylglycinamidine synthase subunit PurL	EC:6.3.5.3	0.0073	0.0263	0.2067	0.0034	0
1124	1424	purF	Amidophosphoribosyltransferase	EC:2.4.2.14,	0	0.0277	0.1813	0.0015	0
1125	1043	purM	Phosphoribosylformylglycinamidine cyclo-ligase	EC:6.3.3.1	0.0078	0.0756	0.1485	0.0041	0
1126	593	purN	Phosphoribosylglycinamide formyltransferase	EC:2.1.2.2	0	0	0.261	0.0018	0
1127	1529	purH	Bifunctional purine biosynthesis protein PurH	EC:2.1.2.3, EC:3.5.4.10	0	0.058	0.304	0.0021	0
1128	449		hypothetical protein		0	0.0438	0.4593	0	0
1129	506		hypothetical protein		0	0.0389	0.3058	0	0
1130	164		hypothetical protein		0	0.0598	0	0	0
1131	1013		hypothetical protein		0.0161	0.0681	0.2548	0.0032	0
1132	404		hypothetical protein		0.0202	0	0.2552	0	0
1133	1373	rlmCD_1	23S rRNA (uracil-C(5))-methyltransferase RlmCD	EC:2.1.1.35, EC:2.1.1.189, EC:2.1.1.190	0.0179	0.0574	0.4137	0.0071	0
1134	1478	putP	High-affinity proline transporter PutP		0.0055	0.0467	0.3494	0.0007	0
1135	914	dagK	Diacylglycerol kinase	EC:2.7.1.107	0.0089	0.0862	0.0565	0.0709	0
1136	800		hypothetical protein	EC:2.3.1.118	0.0153	0.0616	0.258	0	0
1137	386	gsiB	Glucose starvation-inducible protein B		0.074	0.2039	0.4006	0.0056	0
1138	659	artQ_2	Arginine transport system permease protein ArtQ		0	0.0598	0	0.0147	0.0083
1139	767	artP	Arginine-binding extracellular protein ArtP		0	0.0385	0	0	0
1140	1181	abgB	p-aminobenzoyl-glutamate hydrolase subunit B		0.0069	0	0.0437	0.0018	0
1141	1877	htpG	Chaperone protein HtpG		0.0065	0.0525	0.3302	0.004	0
1142	1427		hypothetical protein		0.0029	0.0483	0.4342	0.0023	0
1143	755		hypothetical protein		0.0054	0.0391	0.2051	0.0029	0
1144	563		hypothetical protein		0.0218	0.1049	0	0.0019	0
1145	1124	adhD_1	Putative alcohol dehydrogenase D	EC:1.1.1.1, EC:1.1.1.90, EC:1.1.1.284, EC:1.1.1.1	0.0073	0.0175	0	0	0
1146	254	bglA	Aryl-phospho-beta-D-glucosidase BglA	EC:3.2.1.86	0.1926	0.5801	0.4053	0.0254	0
1147	1166	abo	4-methylaminobutanoate oxidase (formaldehyde-forming)	EC:1.1.99.2, EC:1.1.5.3, EC:1.1.5.4, EC:1.4.3.3, EC:1.4.3.19, EC:1.1.5.13	0.007	0	0.3099	0.0009	0
1148	1469	aldHT	Aldehyde dehydrogenase, thermostable	EC:1.2.1.3	0.0111	0.0134	0.3164	0.0037	0
1149	929	arcB	Delta(1)-pyrroline-2-carboxylate reductase	EC:4.3.1.12	0.0176	0.0212	0.3334	0.0035	0
1150	72		tRNA-Ala		0.0561	0	1.4157	0.0148	0
1151	72		tRNA-Ala		0.0561	0	0	0	0
1152	1001		Cyclic nucleotide-gated potassium channel		0.0163	0.0295	0.4641	0	0
1153	1349	pgi	Glucose-6-phosphate isomerase	EC:5.3.1.9, EC:2.2.1.2, EC:5.3.1.9	0.0152	0.0511	0.3828	0.0024	0
1154	230		hypothetical protein		0	0.0854	0	0	0
1155	479		hypothetical protein		0.017	0.0411	0.2153	0	0
1156	1481	citT_2	Citrate carrier		0	0.0998	0.1395	0.0036	0
1157	449		hypothetical protein		0	0.0219	0.1148	0	0
1158	1688		hypothetical protein		0.0097	0.0409	0.1836	0.0051	0
1159	641		hypothetical protein		0	0.1229	0.161	0	0
1160	830		hypothetical protein		0.0049	0.0712	0.3731	0.0052	0
1161	707	yxlF_2	putative ABC transporter ATP-binding protein YxlF		0.0058	0.0139	0.219	0.0031	0
1162	365	ytrA_2	HTH-type transcriptional repressor YtrA		0	0	0.1412	0.003	0
1163	560		hypothetical protein		0.0146	0.0703	0.1842	0.0058	0
1164	503	padC	Phenolic acid decarboxylase PadC	EC:4.1.1.-	0.0081	0.0196	0.1025	0.0086	0
1165	317		hypothetical protein		0	0	2.7624	0.2073	0
1166	956	ccpA_1	Catabolite control protein A		0.0257	0.0206	0.324	0.0011	0.0076
1167	683	yvdM	Beta-phosphoglucomutase	EC:5.4.2.6	0	0.0288	0.3022	0.0047	0
1168	620		hypothetical protein		0.0066	0.0318	0.0832	0	0
1169	359		hypothetical protein		0.0114	0.0274	0.1435	0	0
1170	1427	cshA	ATP-dependent RNA helicase CshA	EC:3.6.4.13	0.0086	0.0138	0.1447	0.0038	0.0025
1171	599	gluP_2	Rhomboid protease GluP	EC:3.4.21.105	0	0.0164	0.4306	0.0054	0
1172	350	acpS	Holo-[acyl-carrier-protein] synthase	EC:2.7.8.7	0.0117	0.0562	0.2944	0	0
1173	1016	ydcC	Sporulation protein YdcC		0.0161	0.0485	0.1524	0	0
1174	1151	alr	Alanine racemase	EC:5.1.1.1	0.0178	0.0171	0.0897	0.0038	0
1175	278	ndoAI	Antitoxin EndoAI		0	0.0353	0	0.0116	0
1176	563	ypmQ	SCO1 protein		0.0073	0	0.4581	0	0
1177	392	aldA	Lactaldehyde dehydrogenase	EC:1.2.1.22, EC:1.2.1.21	0	0.0502	0.1315	0.0083	0
1178	962		hypothetical protein		0.0042	0.0205	0.161	0.0011	0
1179	1340	csbC_3	putative metabolite transport protein CsbC		0.0061	0.0147	0.1927	0.0008	0
1180	314	rhaM	L-rhamnose mutarotase	EC:5.1.3.32	0	0	0.8202	0.0034	0
1181	806	srlR	Glucitol operon repressor		0.0051	0.0122	0.1921	0	0
1182	983	bglF_1	PTS system beta-glucoside-specific EIIBCA component	EC:2.7.1.-	0	0.02	0.2626	0.0033	0
1183	2672	esaA_1	ESAT-6 secretion accessory factor EsaA		0.0122	0.0074	0.2706	0.0024	0
1184	476		hypothetical protein		0	0	0	0.0023	0
1185	3593	rpoC	DNA-directed RNA polymerase subunit beta'	EC:2.7.7.6, EC:2.7.7.6	0.0228	0.1811	0.8627	0.4183	0
1186	248	rplGB	Ribosome-associated protein L7Ae-like protein		0	0.1188	0.2075	0	0
1187	419	rpsL	30S ribosomal protein S12		0.0292	0.3757	2.2145	0.0129	0.0043
1188	470	rpsG	30S ribosomal protein S7		0.0174	0.356	0.8777	0.0023	0
1189	2078	fusA	Elongation factor G		0.0394	0.2372	1.193	0.0073	0.0026
1190	1187	tuf	Elongation factor Tu		0.0448	0.2075	1.4789	2.4729	0.0826
1191	308	rpsJ	30S ribosomal protein S10		0.0397	0.3192	0.5017	0.021	0
1192	629	rplC	50S ribosomal protein L3		0.0065	0.2035	1.2303	0.0086	0
1193	530		hypothetical protein		0	0.0557	0.0973	0.0081	0
1194	764	map_1	Methionine aminopeptidase 1	EC:3.4.11.18	0.016	0.0387	0	0.0042	0
1195	659		hypothetical protein	EC:3.1.21.5	0	0	0.7046	0.0033	0.0028
1196	1340	accC	Biotin carboxylase	EC:6.4.1.2, EC:6.3.4.14	0.0153	0.0441	0.1156	0.0032	0
1197	479	accB	Biotin carboxyl carrier protein of acetyl-CoA carboxylase		0.0085	0.0822	0	0	0
1198	542	spoIIIAH	Stage III sporulation protein AH		0.0226	0.0545	0.1903	0	0
1199	653		hypothetical protein		0.0188	0.0151	0.158	0	0
1200	641		hypothetical protein		0	0.0154	0.161	0	0
1201	1196	spoIIIAE	Stage III sporulation protein AE		0.0068	0.0165	0.4749	0.0027	0
1202	389		hypothetical protein		0	0.0506	0.1325	0.0083	0
1203	203		hypothetical protein		0	0	0	0	0
1204	515		hypothetical protein		0	0.0382	0.3004	0	0
1205	512		hypothetical protein		0.008	0	0.1007	0.0042	0
1206	479		hypothetical protein		0.0085	0	0	0.0045	0
1207	383		hypothetical protein		0.0107	0.0257	0	0.0056	0
1208	560		hypothetical protein		0.0073	0.0527	0.1842	0	0
1209	794	yidA_2	Sugar phosphatase YidA	EC:3.1.3.24	0.0309	0.0496	0.585	0.0014	0
1210	377	rtp	Replication termination protein		0.0108	0.0261	0.4101	0.0029	0
1211	1508	lcfB_2	Long-chain-fatty-acid--CoA ligase	EC:6.2.1.-, EC:6.2.1.3, EC:6.2.1.26, EC:6.2.1.34	0	0.0327	0.0685	0.0029	0
1212	1151	fadA5	Steroid 3-ketoacyl-CoA thiolase	EC:2.3.1.9, EC:2.3.1.16	0.0071	0.0428	0.0897	0.0009	0
1213	776		putative oxidoreductase		0	0.0508	0	0.0014	0
1214	179	sspH	Small, acid-soluble spore protein H		0	0.0548	0.2871	0	0
1215	566	ymdB	O-acetyl-ADP-ribose deacetylase		0.0072	0.0348	0.2734	0.0019	0
1216	305		hypothetical protein		0.0134	0.0322	0.1689	0	0
1217	674	nrdB_1	R2-like ligand binding oxidase	EC:1.17.4.1	0.0121	0.0292	0.2297	0.0032	0
1218	959	msrR	Regulatory protein MsrR		0.0213	0.0822	0.0538	0.0034	0
1219	599		putative membrane protein		0	0.0329	0	0.0018	0
1220	1274		putative membrane protein		0	0.0387	0.1621	0.0059	0
1221	242		hypothetical protein		0	0.0812	0.8506	0.0044	0.0075
1222	323	yodB	HTH-type transcriptional regulator YodB		0.0253	0.0304	0.1595	0	0
1223	1085		hypothetical protein		0	0.0182	0.3331	0.004	0
1224	401	ytrA_3	HTH-type transcriptional repressor YtrA		0	0.0491	0.1285	0.0054	0
1225	707	glnP_3	putative glutamine ABC transporter permease protein GlnP		0.0173	0.0418	0.146	0	0
1226	653	glnM	putative glutamine ABC transporter permease protein GlnM		0	0.0452	0.158	0.0033	0
1227	815	glnH_2	ABC transporter glutamine-binding protein GlnH		0.015	0.1209	0.2533	0.0013	0
1228	455	ppaX	Pyrophosphatase PpaX	EC:3.1.3.18, EC:3.6.1.1	0	0	0	0	0
1229	515	dapH_1	2,3,4,5-tetrahydropyridine-2,6-dicarboxylate N-acetyltransferase	EC:2.3.1.79, EC:2.3.1.-	0	0.0382	0.3004	0	0
1230	1511	lapB	Lipopolysaccharide assembly protein B		0.0108	0.0457	0.2051	0	0
1231	947	trxB_2	Thioredoxin reductase	EC:1.8.1.9	0.0259	0.0624	0.109	0.0046	0
1232	458	mutX	8-oxo-dGTP diphosphatase	EC:3.6.1.55	0	0.0215	0.5629	0.0071	0
1233	890	yvcJ	Nucleotide-binding protein YvcJ		0	0.0111	0.116	0.0012	0
1234	980		Gluconeosis factor		0.0083	0.0402	0.0527	0	0
1235	953	whiA	Sporulation transcription regulator WhiA		0	0.0103	0.2167	0.0011	0
1236	269	crh	HPr-like protein Crh		0	0.1096	0.3828	0.008	0
1237	590	clpP_2	ATP-dependent Clp protease proteolytic subunit	EC:3.4.21.92	0	0.0334	0.612	0.0055	0
1238	73		tRNA-Arg		0	0	0	0.0146	0
1239	212	csfB	Anti-sigma-G factor Gin		0	0.2315	0	0.0101	0
1240	1487	speA_2	Arginine decarboxylase	EC:4.1.1.18, EC:4.1.1.19, EC:4.1.1.19	0	0.0331	0.0347	0.0007	0
1241	653	tmk	Thymidylate kinase	EC:2.7.4.9	0.0125	0.0452	0.3951	0	0
1242	329		hypothetical protein		0	0.0897	0	0.0033	0
1243	440		hypothetical protein		0	0.0447	0	0.0025	0
1244	1001	dnaX_1	DNA polymerase III subunit gamma/tau	EC:2.7.7.7	0	0.0394	0.2063	0	0
1245	827		hypothetical protein		0.0395	0.0596	0	0.0026	0
1246	383	yabA	Initiation-control protein YabA		0.0426	0.1284	0.1346	0	0
1247	746	prmC_2	Release factor glutamine methyltransferase	EC:2.1.1.172, EC:2.1.1.223	0	0.0264	0.3459	0	0
1248	293		hypothetical protein		0	0.0335	0.3515	0	0
1249	884	rsmI	Ribosomal RNA small subunit methyltransferase I	EC:2.1.1.198	0	0.0111	0.1752	0	0
1250	362	abrB	Transition state regulatory protein AbrB		0	0.1087	0.8541	0	0
1251	605	rpoE	DNA-directed RNA polymerase subunit delta		0.0068	0.0325	0.2558	0	0
1252	1601	pyrG	CTP synthase	EC:6.3.4.2	0.0051	0.0369	0.2258	0.0027	0
1253	401	ytrA_4	HTH-type transcriptional repressor YtrA		0.0102	0.0491	0.6427	0	0
1254	689	skfE	SkfA peptide export ATP-binding protein SkfE		0.0237	0.0143	0.4493	0	0
1255	833		hypothetical protein		0.0049	0.0355	0.2478	0	0
1256	1148		hypothetical protein		0.0178	0.0172	0.2698	0	0
1257	365	spo0F	Sporulation initiation phosphotransferase F		0.0112	0.0269	0.2824	0.003	0
1258	857	fbaA	putative fructose-bisphosphate aldolase	EC:4.1.2.13, EC:4.1.2.29, EC:4.1.2.40	0	0.092	0.3613	0.0013	0
1259	647	tal_2	Transaldolase	EC:2.2.1.2	0.0189	0.0152	0.6379	0	0
1260	1379	menE	2-succinylbenzoate--CoA ligase	EC:6.2.1.-, EC:6.2.1.3, EC:6.2.1.26	0.0148	0.0286	0.1872	0	0
1261	818	menB	1,4-dihydroxy-2-naphthoyl-CoA synthase	EC:4.1.3.36	0.025	0	0.5678	0.0026	0
1262	803	menH	2-succinyl-6-hydroxy-2, 4-cyclohexadiene-1-carboxylate synthase	EC:4.2.99.20	0.0051	0.0368	0.3213	0.0027	0
1263	1745	menD	2-succinyl-5-enolpyruvyl-6-hydroxy-3- cyclohexene-1-carboxylate synthase	EC:2.2.1.9	0.007	0.0169	0.148	0.0043	0
1264	1352	pchA	Salicylate biosynthesis isochorismate synthase	EC:5.4.4.2, EC:5.4.4.2, EC:5.4.4.2	0.003	0.0437	0.2291	0.004	0.0013
1265	923	menA	1,4-dihydroxy-2-naphthoate octaprenyltransferase	EC:2.5.1.74	0.0133	0.0747	0.2237	0.0012	0.002
1266	71		tRNA-Glu		0	0	0	0	0
1267	91		tRNA-Ser		0	0	0	0.0117	0
1268	74		tRNA-Asn		0	0	0	0	0
1269	75		tRNA-Ile		0	0	0	0	0
1270	73		tRNA-Gly		0	0	0	0	0
1271	73		tRNA-His		0	0	0	0	0.0246
1272	75		tRNA-Phe		0	0	0	0.0284	0
1273	73		tRNA-Asp		0	0	0	0	0
1274	75		tRNA-Met		0.1077	0.1298	0	0.0284	0.0239
1275	92		tRNA-Ser		0	0	0.5556	0	0
1276	76		tRNA-Met		0	0	0	0	0
1277	73		tRNA-Met		0	0	0	0	0
1278	75		tRNA-Ala		0	0	0	0	0.0717
1279	76		tRNA-Pro		0	0	0	0	0
1280	74		tRNA-Arg		0	0.1315	0	0	0
1281	85		tRNA-Leu		0	0	0	0.088	0
1282	74		tRNA-Gly		0	0	0	0	0
1283	1352	malH_1	Maltose-6'-phosphate glucosidase MalH	EC:3.2.1.86, EC:3.2.1.122, EC:3.2.1.22	0	0.0292	0.191	0.0096	0
1284	1607	malP_1	PTS system maltose-specific EIICB component	EC:2.7.1.208, EC:2.7.1.-	0.0153	0.0123	0.0643	0.002	0
1285	776	glvR	HTH-type transcriptional regulator GlvR		0.0158	0.0254	0.0665	0.0014	0
1286	461		hypothetical protein		0.0089	0.0427	0.2237	0	0
1287	374	ptsG	PTS system glucose-specific EIICBA component	EC:2.7.1.-, EC:2.7.1.211	0	0.1052	0.2756	0.0029	0
1288	728		hypothetical protein	EC:5.3.4.1	0	0.0271	0.3544	0.0015	0
1289	542		hypothetical protein		0	0.0545	0.1903	0.002	0
1290	212		hypothetical protein		0	0	0.2426	0	0
1291	500	purE	N5-carboxyaminoimidazole ribonucleotide mutase	EC:5.4.99.18	0.0082	0.0394	0.3094	0	0
1292	1193	purK	N5-carboxyaminoimidazole ribonucleotide synthase	EC:6.3.4.18	0.0034	0.0248	0.5626	0	0
1293	317		hypothetical protein		0.0129	0	0	0	0
1294	3572	smc_3	Chromosome partition protein Smc		0.0103	0.0193	0.2459	0.003	0
1295	740	rnc	Ribonuclease 3	EC:3.1.26.3	0	0.0266	0.0697	0.0029	0
1296	233	acpA	Acyl carrier protein		0.035	0.0421	0	0	0
1297	743	fabG_1	3-oxoacyl-[acyl-carrier-protein] reductase FabG	EC:1.1.1.100, EC:1.1.1.100	0	0	0.0695	0	0.0024
1298	938	fabD	Malonyl CoA-acyl carrier protein transacylase	EC:2.3.1.39, EC:2.3.1.39	0.0174	0.0735	0.2201	0.0023	0.0019
1299	1151	plsX	Phosphate acyltransferase	EC:2.3.1.274	0.0036	0.0342	0.3588	0.0019	0
1300	581	fapR	Transcription factor FapR		0	0.0508	0.2664	0	0
1301	419	recG	ATP-dependent DNA helicase RecG	EC:3.6.4.12	0	0.0704	0.123	0	0
1302	1655		KsdD-like steroid dehydrogenase		0.0049	0.0179	0.1872	0.0033	0
1303	857	ywpJ_2	Phosphatase YwpJ	EC:3.1.3.24	0.0286	0	0.3613	0.005	0
1304	1157		hypothetical protein		0.0035	0.0681	0.1785	0.0019	0
1305	545	wecD	dTDP-fucosamine acetyltransferase	EC:2.3.-.-	0.015	0.0723	0.3786	0.004	0
1306	560	yxaF	putative HTH-type transcriptional regulator YxaF		0	0.0527	0.0921	0	0
1307	1451	emrY_2	putative multidrug resistance protein EmrY		0.0056	0.0068	0.2135	0.0015	0
1308	1340	bmr3	Multidrug resistance protein 3		0.0061	0.0294	0.3468	0.0016	0
1309	194		hypothetical protein		0	0.0506	0.53	0	0
1310	422	msrB	Peptide methionine sulfoxide reductase MsrB	EC:1.8.4.12, EC:1.8.4.11, EC:1.8.4.12	0.0193	0.0233	0.1222	0.1354	0
1311	536	msrA_2	Peptide methionine sulfoxide reductase MsrA	EC:1.8.4.11, EC:1.8.4.11, EC:1.8.4.12	0.0076	0	0.0962	0	0
1312	1376	rsmF	Ribosomal RNA small subunit methyltransferase F	EC:2.1.1.176	0.0089	0.043	0.1876	0.0016	0
1313	557		hypothetical protein		0	0.0353	0.2778	0	0
1314	782	lipC	Spore germination lipase LipC		0	0.0252	0.264	0	0
1315	638		hypothetical protein		0	0	0	0.0068	0
1316	488	dfrA	Dihydrofolate reductase	EC:1.5.1.3, EC:1.5.1.3, EC:1.5.1.3, EC:1.5.1.3	0	0.0605	0.1057	0	0
1317	797	thyA2	Thymidylate synthase 2	EC:2.1.1.45	0.0051	0.0124	0.1943	0.0027	0
1318	578		hypothetical protein		0.0071	0.0341	0.0892	0	0
1319	437		hypothetical protein		0.0093	0.045	0.3539	0	0
1320	1124		hypothetical protein		0.0073	0.0175	0	0.0038	0
1321	425		hypothetical protein		0.0192	0	0	0	0
1322	1001	moeB_1	Molybdopterin-synthase adenylyltransferase	EC:2.7.7.80, EC:2.8.1.11	0.0082	0.0197	0.1031	0.0022	0
1323	488	moaC	Cyclic pyranopterin monophosphate synthase	EC:4.6.1.17	0	0.0202	0.1057	0	0
1324	230	moaD	Molybdopterin synthase sulfur carrier subunit		0	0.0427	0	0.0047	0
1325	455	moaE	Molybdopterin synthase catalytic subunit	EC:2.8.1.12	0	0.0865	0.2266	0.0047	0
1326	482	mobB	Molybdopterin-guanine dinucleotide biosynthesis adapter protein	EC:2.7.7.77	0	0.0408	0.107	0.0022	0
1327	1253	moeA	Molybdopterin molybdenumtransferase	EC:2.10.1.1	0	0.0079	0	0.006	0.0029
1328	674	mobA	Molybdenum cofactor guanylyltransferase	EC:2.7.7.77, EC:2.7.7.77	0.0121	0.0584	0.1531	0.0096	0
1329	500	moaB	Molybdenum cofactor biosynthesis protein B	EC:4.2.1.96, EC:2.8.1.12, EC:2.7.7.75, EC:2.7.7.75	0	0.0394	0.2063	0.0022	0
1330	1001	moaA	GTP 3',8-cyclase	EC:4.1.99.22	0	0.0197	0.3094	0	0
1331	716	cysA	Sulfate/thiosulfate import ATP-binding protein CysA	EC:7.3.2.5	0	0.0138	0.2883	0	0
1332	596	modB	Molybdenum transport system permease protein ModB	EC:7.3.2.5,	0.0069	0.0496	0.1731	0.0036	0
1333	773	modA	Molybdate-binding periplasmic protein		0.0159	0.0255	0.5341	0	0
1334	743	acsA_2	Acetyl-coenzyme A synthetase	EC:6.2.1.1	0.022	0.0265	0.3473	0.0145	0
1335	560	dinB_1	DNA polymerase IV	EC:2.7.7.7,	0.0146	0.0352	0.2763	0.0019	0
1336	797		putative oxidoreductase		0.0154	0.0742	0.1943	0.0014	0
1337	827	proC_1	Pyrroline-5-carboxylate reductase	EC:1.5.1.2	0.0099	0.0476	0.3744	0.0013	0
1338	917	rnz	Ribonuclease Z	EC:3.1.26.11	0.0045	0.0322	0.0563	0.0035	0
1339	1499	zwf	Glucose-6-phosphate 1-dehydrogenase	EC:1.1.1.49, EC:1.1.1.363	0.0082	0.0131	0.31	0.0274	0
1340	1211	dinB_2	DNA polymerase IV	EC:2.7.7.7,	0.0034	0.0325	0.3411	0.0027	0
1341	476	cheW_1	Chemotaxis protein CheW		0	0	0.2167	0.0045	0
1342	1121	pepT_2	Peptidase T	EC:3.4.11.4	0	0.0352	0.5987	0.001	0
1343	491	cetB	2-epi-5-epi-valiolone epimerase		0	0.02	0.3151	0	0
1344	986		Zinc-type alcohol dehydrogenase-like protein		0.0083	0.05	0.1571	0.0022	0
1345	1328	mcpC_2	Methyl-accepting chemotaxis protein McpC		0.0123	0.0519	0.0778	0	0
1346	554		Chromate reductase		0.0147	0.0355	0.7448	0	0
1347	932	panE_1	2-dehydropantoate 2-reductase	EC:1.1.1.169	0.0175	0.0423	0.2769	0.0012	0
1348	665	queC	7-cyano-7-deazaguanine synthase	EC:6.3.4.20	0.0246	0.0148	0.3103	0.0032	0
1349	197		hypothetical protein		0.062	0.0498	0.261	0.0055	0
1350	335		hypothetical protein		0	0.0881	0.1538	0	0
1351	695		hypothetical protein		0	0.0425	0.2227	0.0047	0
1352	611		hypothetical protein		0	0	0.0844	0.0088	0
1353	89		hypothetical protein		0	0	0.5741	0.012	0
1354	1352	stp_2	Multidrug resistance protein Stp		0.006	0.0073	0.1146	0.0064	0
1355	314	erpA_2	Iron-sulfur cluster insertion protein ErpA		0	0.0313	0.3281	0	0
1356	1751	yheI	putative multidrug resistance ABC transporter ATP-binding/permease protein YheI		0.0093	0.045	0.2359	0.0012	0
1357	2018	yheH	putative multidrug resistance ABC transporter ATP-binding/permease protein YheH		0.0041	0.0342	0.0512	0.0021	0
1358	275		hypothetical protein		0	0.0357	0	0.0039	0
1359	395	cidA_1	Holin-like protein CidA		0	0.0249	0	0	0
1360	680	cidB	Holin-like protein CidB		0.024	0.0434	0.1518	0	0
1361	260	ricR	Copper-sensing transcriptional repressor RicR		0	0	0.396	0	0
1362	296	glpE_2	Thiosulfate sulfurtransferase GlpE		0	0.0332	0	0	0
1363	1331	eriC	Chloride/fluoride channel protein		0.0031	0.0444	0.1552	0.0041	0
1364	161		hypothetical protein		0.0253	0.0609	0.6379	0.0133	0
1365	107		hypothetical protein		0	0.0913	0	0	0
1366	74		tRNA-Pro		0.0546	0	0	0	0
1367	236		hypothetical protein		0.0173	0	0.4361	0	0
1368	935	pdaC_1	Peptidoglycan-N-acetylmuramic acid deacetylase PdaC		0	0.0316	0.1656	0.0046	0
1369	653		hypothetical protein		0	0.0452	0.237	0.0066	0
1370	569		putative oxidoreductase		0	0.0692	0.1813	0.0038	0.0032
1371	554		hypothetical protein		0.0147	0.0178	0.4655	0.0019	0.0033
1372	452	phoB	Phosphate regulon transcriptional regulatory protein PhoB		0	0	0.3422	0	0
1373	473	ftsY	Signal recognition particle receptor FtsY		0	0.0208	0	0	0
1374	326		hypothetical protein		0	0.1508	0	0	0
1375	656	ytrB_2	ABC transporter ATP-binding protein YtrB		0.0062	0.03	0.3146	0	0
1376	644		hypothetical protein		0.019	0	0.1602	0	0
1377	239		hypothetical protein		0	0.0411	0.6459	0	0
1378	167		hypothetical protein		0	0.0587	0	0	0
1379	686	natA_2	ABC transporter ATP-binding protein NatA		0.0179	0.0431	0.1504	0	0
1380	518		hypothetical protein		0.0237	0.057	0	0.0021	0
1381	1625		hypothetical protein		0.0101	0	0.1271	0.004	0
1382	227		hypothetical protein		0	0	0.2266	0.0095	0
1383	272		hypothetical protein		0.015	0.0723	0	0.004	0
1384	347	yflT	ral stress protein 17M		0.0118	0.0567	0	0	0
1385	686	ung	Uracil-DNA glycosylase	EC:3.2.2.27	0.0357	0.0431	0.3761	0	0
1386	257		hypothetical protein		0.0159	0	0	0.0042	0
1387	371		hypothetical protein		0	0.0265	0.4167	0.0029	0
1388	446	gerQ	Spore coat protein GerQ		0	0.0221	0.3468	0	0
1389	599	stoA	Sporulation thiol-disulfide oxidoreductase A		0	0	0.2584	0.0036	0
1390	236		hypothetical protein		0	0.1248	0	0.0091	0
1391	437		18 kDa heat shock protein		0	0.0675	0.5899	0.0025	0
1392	1424	mco	Multicopper oxidase mco	EC:1.16.3.3	0	0.0484	0.2176	0.0015	0
1393	1109	cdaR_2	Carbohydrate diacid regulator		0.0074	0.0267	0.3259	0.0019	0
1394	1409		putative FAD-linked oxidoreductase	EC:1.1.2.4, EC:1.1.3.15	0.0029	0.021	0.1099	0	0
1395	1340	lutA_2	Lactate utilization protein A		0.0061	0.0368	0.1927	0.0024	0
1396	443		hypothetical protein	EC:3.1.3.27,	0.0276	0.1333	0	0	0
1397	473		hypothetical protein		0	0	0.327	0.0046	0
1398	1352	mtaB	Threonylcarbamoyladenosine tRNA methylthiotransferase MtaB	EC:2.8.4.5	0	0.0364	0.4965	0.0016	0
1399	752	rsmE	Ribosomal RNA small subunit methyltransferase E	EC:2.1.1.193	0	0.0131	0.2745	0	0
1400	938	prmA	Ribosomal protein L11 methyltransferase	EC:2.1.1.-	0.0087	0.0105	0.6053	0.0058	0
1401	1136	dnaJ	Chaperone protein DnaJ		0.0072	0.026	0.0909	0.0038	0
1402	1826	dnaK	Chaperone protein DnaK		0.0045	0.0594	0.1414	0.0006	0
1403	662	grpE	Protein GrpE		0	0.0298	0.1559	0.0033	0
1404	1028	hrcA	Heat-inducible transcription repressor HrcA		0	0.0479	0.3515	0.0021	0
1405	296	hemN_1	Oxygen-independent coproporphyrinogen-III oxidase-like protein YqeR	EC:1.3.98.3	0.0138	0	0.174	0	0
1406	425		hypothetical protein		0	0.0926	0.6065	0	0.0043
1407	440	mutT4	Putative mutator protein MutT4		0	0.0447	0	0.0049	0.0041
1408	1337	codB	Cytosine permease		0	0	0.2317	0.004	0
1409	809	thiD_1	Hydroxymethylpyrimidine/phosphomethylpyrimidine kinase	EC:2.7.1.35, EC:2.7.1.49, EC:2.7.4.7, EC:2.7.1.49, EC:2.7.4.7, EC:2.5.1.3	0	0.0852	0.319	0.0013	0
1410	761	ped	(S)-1-Phenylethanol dehydrogenase	EC:1.1.1.100	0	0.0906	0.1356	0.0028	0
1411	812	thiM	Hydroxyethylthiazole kinase	EC:2.7.1.50	0.0101	0.0849	0.0636	0.0013	0
1412	806	thiD_2	Hydroxymethylpyrimidine/phosphomethylpyrimidine kinase	EC:2.7.1.35, EC:2.7.1.49, EC:2.7.4.7, EC:2.7.1.49, EC:2.7.4.7, EC:2.5.1.3	0.0101	0.0367	0.1921	0.0013	0
1413	644	thiE	Thiamine-phosphate synthase	EC:2.5.1.3	0.0254	0.0153	0.3205	0.0017	0
1414	656		hypothetical protein		0.0125	0.045	0.3146	0.0016	0
1415	734	pbuE_1	Purine efflux pump PbuE		0.0056	0.0134	0.3515	0.0029	0
1416	731	cobB	NAD-dependent protein deacetylase	EC:2.3.1.286	0.0168	0.0135	0.5647	0.003	0
1417	1733	mcpQ	Methyl-accepting chemotaxis protein McpQ		0.0024	0.0284	0.3576	0.0044	0
1418	857		hypothetical protein		0.0143	0.0115	0.1807	0.0038	0
1419	560		hypothetical protein		0	0.0176	0.0921	0	0
1420	323		hypothetical protein		0	0	0	0	0
1421	1754	mcpB	Methyl-accepting chemotaxis protein McpB		0.0093	0.0169	0.1767	0.0025	0
1422	608	sdhC	Succinate dehydrogenase cytochrome b558 subunit		0.0202	0.0324	0.0848	0.0035	0
1423	464		hypothetical protein		0	0.0636	0.1111	0	0
1424	1229	lysC_1	Aspartokinase	EC:2.7.2.4	0.0033	0.0481	0.084	0.0018	0
1425	1772	uvrC	UvrABC system protein C		0.0069	0.0278	0.3206	0.0024	0
1426	314	trxA	Thioredoxin		0	0	0.4921	0.0034	0
1427	980	carE	Caffeyl-CoA reductase-Etf complex subunit CarE		0	0.0201	0.3687	0.0077	0
1428	773	etfB	Electron transfer flavoprotein subunit beta		0.0053	0.051	0.0668	0.0028	0
1429	773	fadB_1	putative enoyl-CoA hydratase	EC:4.2.1.17, EC:4.2.1.17	0.0053	0.0255	0.267	0	0
1430	584		hypothetical protein	EC:2.7.1.176	0	0.0843	0.53	0.0037	0
1431	191		hypothetical protein		0	0.0514	0.2691	0	0
1432	644	yhfK	putative sugar epimerase YhfK		0	0.0765	0.0801	0.0067	0
1433	1100		Phosphomevalonate kinase	EC:2.7.4.2	0.0149	0.0269	0	0.002	0
1434	980		hypothetical protein	EC:4.1.1.33	0	0.0101	0.3687	0.0022	0
1435	1016	galK_1	Galactokinase	EC:2.7.1.36	0.0121	0.0485	0.3557	0.0043	0
1436	656		hypothetical protein	EC:2.4.1.-	0.0125	0	0.3146	0	0
1437	704	scdA	Iron-sulfur cluster repair protein ScdA		0	0.0699	0.0733	0.0015	0
1438	536	yceI	Protein YceI		0.0076	0.0735	0.2887	0.0081	0
1439	1118		putative oxidoreductase	EC:1.3.1.31	0.0073	0	0.2771	0.0048	0
1440	476		hypothetical protein		0.0343	0	0.2167	0	0
1441	629		hypothetical protein		0	0	0.164	0.0051	0
1442	1022	rpfG_2	Cyclic di-GMP phosphodiesterase response regulator RpfG		0.008	0.0675	0.101	0	0
1443	1382	glyQS	Glycine--tRNA ligase	EC:6.1.1.14	0.0118	0.0285	0.2989	0.0016	0
1444	203		Small, acid-soluble spore protein 1		0.0201	0.0483	0.2533	0	0
1445	1208	thiI	putative tRNA sulfurtransferase	EC:2.8.1.4	0.0068	0.0326	0.1282	0.0045	0
1446	1154	iscS_3	Cysteine desulfurase IscS	EC:2.8.1.7	0.0142	0.0085	0.4474	0.0019	0
1447	1700	ezrA	Septation ring formation regulator EzrA		0.0024	0.058	0.1823	0.0025	0
1448	638	yttP	putative HTH-type transcriptional regulator YttP		0	0	0.1617	0.0017	0
1449	479	msrC	Free methionine-R-sulfoxide reductase		0.0085	0.0616	0	0.0023	0
1450	1811	pleD_1	Response regulator PleD		0	0.049	0.1711	0.003	0
1451	221	ytzE	putative HTH-type transcriptional regulator YtzE		0	0.1333	0.4655	0	0
1452	1625	murJ_1	Lipid II flippase MurJ		0.0126	0.0364	0.286	0.0027	0
1453	185		Sporulation protein cse60		0.022	0.106	1.3891	0	0
1454	503		hypothetical protein		0.0081	0	0.3076	0	0
1455	485		hypothetical protein		0.0168	0	0.2126	0	0
1456	2414	leuS	Leucine--tRNA ligase	EC:6.1.1.4	0.0203	0.0449	0.4065	0.0031	0
1457	842	mdtG_2	Multidrug resistance protein MdtG		0	0.0702	0	0.0013	0
1458	899	carB_1	Carbamoyl-phosphate synthase large chain	EC:6.3.5.5,	0.0136	0.0438	0.3445	0	0
1459	758	carB_2	Carbamoyl-phosphate synthase large chain	EC:6.3.5.5,	0	0.026	0.1362	0.0014	0
1460	776	pyrK	Dihydroorotate dehydrogenase B (NAD(+)), electron transfer subunit		0	0	0	0.0028	0
1461	1136	pyrD	Dihydroorotate dehydrogenase B (NAD(+)), catalytic subunit	EC:1.3.98.1, EC:1.3.5.2, EC:1.3.1.1, EC:1.3.1.14	0.0036	0.0173	0.2272	0.0048	0
1462	707	pyrF	Orotidine 5'-phosphate decarboxylase	EC:4.1.1.23	0.0231	0	0.2919	0	0
1463	635	pyrE_1	Orotate phosphoribosyltransferase	EC:2.4.2.10, EC:2.4.2.10, EC:4.1.1.23	0.0129	0.0155	0.4062	0.0034	0
1464	446		hypothetical protein		0.0092	0.0883	0.6936	0.0097	0
1465	905		hypothetical protein		0.009	0.0544	0.2281	0.0048	0
1466	458		hypothetical protein		0	0	0.3377	0.0024	0
1467	617		hypothetical protein		0	0	0.2508	0.0087	0
1468	500	adaA_2	Bifunctional transcriptional activator/DNA repair enzyme AdaA		0	0.0197	0	0.0065	0
1469	803	pomA	Chemotaxis protein PomA		0	0.0245	0.0643	0.0013	0
1470	824	motB	Motility protein B		0.0099	0.0239	0.4384	0	0
1471	515	yfkM	ral stress protein 18	EC:3.5.1.124	0.0238	0.1147	0.9013	0.0168	0
1472	752	map_2	Methionine aminopeptidase 1	EC:3.4.11.18	0.0054	0.0655	0.6176	0.0057	0
1473	227		hypothetical protein		0.0179	0	0.4533	0	0
1474	842		hypothetical protein		0.0049	0.0702	0.4904	0.0038	0
1475	1175	ycaD	putative MFS-type transporter YcaD		0.007	0.0755	0.0439	0.0064	0
1476	1061	chaA	Ca(2+)/H(+) antiporter ChaA		0	0.0743	0.3892	0.0031	0
1477	794		hypothetical protein		0	0.0248	0.325	0	0
1478	128		hypothetical protein		0	0	0.4006	0	0
1479	623		hypothetical protein		0.0066	0.0316	0.3312	0	0
1480	911	ykuT	putative MscS family protein YkuT		0.0224	0	0.4533	0.0036	0
1481	200		hypothetical protein		0	0	0.2571	0	0
1482	1100	ychF	Ribosome-binding ATPase YchF		0.0149	0.0448	0.1408	0.0079	0
1483	1112	ribD	Riboflavin biosynthesis protein RibD	EC:3.5.4.26, EC:3.5.4.26, EC:1.1.1.193	0	0.0177	0.1857	0.001	0
1484	647	ribE	Riboflavin synthase	EC:2.5.1.9	0	0	0.319	0	0
1485	1193	ribBA	Riboflavin biosynthesis protein RibBA	EC:4.1.99.12, EC:4.1.99.12, EC:3.5.4.25	0	0.0165	0.0866	0.0018	0
1486	470	ribH	6,7-dimethyl-8-ribityllumazine synthase	EC:2.5.1.78	0.0087	0.0419	0.3291	0.0046	0
1487	287	rpsF	30S ribosomal protein S6		0.0142	0.0342	0	0	0
1488	494	ssbA	Single-stranded DNA-binding protein A		0.0083	0	0.4176	0	0
1489	275	bofA	Sigma-K factor-processing regulatory protein BofA		0	0.1429	0.7489	0.0078	0
1490	212		hypothetical protein		0	0.1389	0.9704	0.0101	0
1491	596	recR	Recombination protein RecR		0.0069	0.0826	0.2597	0.0036	0
1492	326		Nucleoid-associated protein		0.025	0.0603	0.316	0.0033	0
1493	1691	dnaX_2	DNA polymerase III subunit tau	EC:3.1.2.21, EC:2.7.7.7	0.0097	0.0525	0.2138	0.0013	0
1494	509	tadA_2	tRNA-specific adenosine deaminase	EC:3.5.4.1, EC:3.5.4.21, EC:3.5.4.3, EC:3.5.4.5, EC:6.3.4.19, EC:3.5.4.33	0	0.0387	0.2026	0	0
1495	1289	yaaH_1	Spore germination protein YaaH		0.0159	0.0229	0.5207	0.0042	0
1496	638	dgk	Deoxyguanosine kinase	EC:2.7.1.113	0	0.0617	0.3235	0.0017	0
1497	668	dck	Deoxyadenosine/deoxycytidine kinase	EC:2.7.1.76, EC:2.7.1.74	0.0183	0.059	0.2317	0.0032	0
1498	90		tRNA-Ser		0	0	0.5678	0	0
1499	1097		hypothetical protein		0.0261	0.0269	0.2824	0.002	0
1500	638	cheC	CheY-P phosphatase CheC		0	0.108	0.2426	0	0
1501	428	cheW_2	Chemotaxis protein CheW		0.0095	0.1149	0	0	0
1502	2054	cheA	Chemotaxis protein CheA	EC:2.7.13.3	0.004	0.0096	0.2514	0.0005	0
1503	659	cheB	Chemotaxis response regulator protein-glutamate methylesterase	EC:3.1.1.61, EC:3.5.1.44	0	0.0598	0.2349	0.0016	0
1504	860	ylxH	Flagellum site-determining protein YlxH		0.0048	0.0229	0.2401	0	0
1505	1127	flhF	Flagellar biosynthesis protein FlhF		0.0218	0.0262	0.0458	0.0057	0
1506	1028	flhA	Flagellar biosynthesis protein FlhA		0.0119	0.0671	0.1506	0.0032	0
1507	1592		Long-chain-fatty-acid--CoA ligase	EC:6.2.1.-, EC:6.2.1.3	0.0128	0	0.3244	0.0054	0.0046
1508	1040	pleD_2	Response regulator PleD		0.0079	0.0095	0.1986	0.0031	0
1509	227		hypothetical protein		0	0.0433	0.6799	0.0047	0
1510	224		hypothetical protein		0.0182	0.0877	0.689	0.0048	0
1511	929	yhbE	putative inner membrane transporter YhbE		0	0.0424	0.2778	0.0023	0
1512	893		hypothetical protein		0.0137	0.0662	0.0578	0.0073	0
1513	488		hypothetical protein		0	0.0807	0	0.0044	0
1514	938	czcD_2	Cadmium, cobalt and zinc/H(+)-K(+) antiporter		0.0087	0.042	0.055	0.0023	0
1515	167	glmS_2	Glutamine--fructose-6-phosphate aminotransferase [isomerizing]	EC:2.6.1.16	0.0487	0.1174	0	0	0
1516	404		hypothetical protein		0.0101	0.0244	0	0.0107	0
1517	173		hypothetical protein	EC:3.5.3.11	0	0.0567	0	0	0
1518	779	speB_2	Agmatinase	EC:3.5.3.11	0.0052	0.0759	0	0.0042	0
1519	1295	hom_1	Homoserine dehydrogenase	EC:1.1.1.3, EC:2.7.2.4, EC:1.1.1.3	0.0095	0.0685	0.3588	0.0017	0
1520	1064	thrC	Threonine synthase	EC:4.2.3.1	0.0038	0.0556	0.0485	0.0051	0
1521	920	thrB	Homoserine kinase	EC:2.7.1.39	0.0044	0.0214	0.0561	0	0
1522	749	ssuB_1	Aliphatic sulfonates import ATP-binding protein SsuB	EC:7.6.2.14,	0	0.1183	0.1378	0	0
1523	998	thiY_2	Formylaminopyrimidine-binding protein		0.0164	0.0691	0.3103	0	0
1524	788	ribX_2	Riboflavin transport system permease protein RibX		0.0104	0	0.131	0	0
1525	653		hypothetical protein		0.0063	0	0.079	0.0413	0
1526	338	yneA	Cell division suppressor protein YneA		0.0121	0.0582	0.4573	0.0032	0
1527	653	yneB	Resolvase YneB		0.0125	0.0603	0.3951	0.0033	0
1528	233		hypothetical protein		0.0175	0.1686	0.4416	0	0
1529	2006	tkt	Transketolase	EC:2.2.1.1	0.0122	0.0541	0.0515	0.0016	0
1530	437	sirA	Sporulation inhibitor of replication protein SirA		0	0.045	0.3539	0	0
1531	218		hypothetical protein		0	0.045	0.7078	0	0
1532	707		hypothetical protein		0	0.0836	0.219	0.0015	0
1533	359	cheY_1	Chemotaxis protein CheY		0	0.0274	0	0.006	0
1534	479		hypothetical protein		0	0	0	0.0023	0
1535	452		hypothetical protein		0.009	0.0653	0	0.0024	0
1536	584	plsC	1-acyl-sn-glycerol-3-phosphate acyltransferase	EC:2.3.1.51	0	0.0506	0.1767	0.0037	0
1537	437	ywnA	Putative HTH-type transcriptional regulator YwnA		0	0.045	0.3539	0.0025	0
1538	629	yydI	putative peptide export ATP-binding protein YydI		0	0.0313	0.082	0.0051	0
1539	722	yydJ	putative peptide export permease protein YydJ		0	0.0273	0.1429	0.0045	0
1540	698	fnr	Anaerobic regulatory protein		0	0.0141	0.2957	0.0015	0.0052
1541	200		hypothetical protein		0	0.0491	0	0	0
1542	1061		hypothetical protein		0	0.065	0.4866	0.0041	0
1543	1139	yihS	Sulfoquinovose isomerase	EC:5.1.3.11	0.0072	0.0173	0.136	0.0019	0
1544	899	ydaD_2	ral stress protein 39	EC:1.1.1.47,	0.0091	0	0	0.0048	0
1545	395	yvoA_1	HTH-type transcriptional repressor YvoA		0	0	0	0	0
1546	1250	cwlS_2	D-gamma-glutamyl-meso-diaminopimelic acid endopeptidase CwlS	EC:3.4.-.-, EC:3.4.-.-, EC:3.4.-.-	0.0065	0.0473	0.1239	0.0147	0
1547	293		hypothetical protein		0	0.0335	0	0.0074	0
1548	1502	mcp2	Methyl-accepting chemotaxis protein 2		0.0191	0.0525	0.3094	0.0007	0
1549	2006	pbp	Beta-lactam-inducible penicillin-binding protein	EC:3.4.16.4,	0.0143	0.059	0.1545	0	0
1550	1037	tagO	putative undecaprenyl-phosphate N-acetylglucosaminyl 1-phosphate transferase	EC:2.7.8.33, EC:2.7.8.35	0.0079	0.057	0.2489	0.0021	0
1551	638	yigZ	IMPACT family member YigZ	EC:2.1.1.45, EC:3.4.13.9	0.0064	0.0617	0.0809	0.0017	0
1552	827	rsbRA_2	RsbT co-antagonist protein RsbRA		0.0099	0.0119	0.1872	0	0
1553	356	rsbS	RsbT antagonist protein RsbS		0	0.0276	0.2895	0	0
1554	401	rsbT	Serine/threonine-protein kinase RsbT	EC:2.7.11.1	0	0	0.1285	0.0081	0
1555	1043	rsbU	Phosphoserine phosphatase RsbU	EC:3.1.3.3	0	0.0378	0.0495	0.0052	0
1556	353	rsbV	Anti-sigma-B factor antagonist		0	0.0557	0.146	0.0061	0
1557	470	rsbW	Serine-protein kinase RsbW	EC:2.7.11.1	0	0.0209	0	0.0069	0
1558	779	sigB	RNA polymerase sigma-B factor		0	0.0126	0.1325	0.0055	0
1559	593	rsbX	Phosphoserine phosphatase RsbX	EC:3.1.3.3	0	0.1162	0	0.0018	0
1560	2174	rpsA	30S ribosomal protein S1		0.0038	0.068	0.4039	0.0035	0
1561	2096	pbpF	Penicillin-binding protein 1F	EC:2.4.1.129, EC:3.4.16.4, EC:2.4.1.129, EC:3.4.16.4	0.0059	0.0423	0.345	0.0005	0
1562	503	nhaX	Stress response protein NhaX		0.0081	0	0.9227	0	0
1563	128		hypothetical protein		0	0	0.4006	0	0
1564	1013	oppF_3	Oligopeptide transport ATP-binding protein OppF		0.0081	0.0195	0.1529	0.0053	0
1565	908	ykfC	Gamma-D-glutamyl-L-lysine endopeptidase	EC:3.5.2.6	0.018	0.0217	0	0.0048	0
1566	1610	dppE_1	Dipeptide-binding protein DppE		0	0.0061	0.2245	0.0067	0
1567	725	oppD_3	Oligopeptide transport ATP-binding protein OppD		0	0.0136	0.427	0	0
1568	284	ynfM	Inner membrane transport protein YnfM		0	0.0346	0.3626	0	0
1569	1712		Putative multidrug export ATP-binding/permease protein		0.0048	0.0461	0.1508	0.0006	0
1570	482	smc_4	Chromosome partition protein Smc		0	0.0204	0.4279	0	0
1571	1328	pbuG	Guanine/hypoxanthine permease PbuG		0.0031	0.0223	0.1555	0.0049	0
1572	845	glcT	PtsGHI operon antiterminator		0.0145	0	0.1222	0.0089	0
1573	1982	bglF_2	PTS system beta-glucoside-specific EIIBCA component	EC:2.7.1.-, EC:2.7.1.211	0.0021	0.0398	0.3648	0.0022	0
1574	251		hypothetical protein		0.0162	0	0.2051	0	0
1575	953	argF	Ornithine carbamoyltransferase	EC:2.1.3.3	0.0043	0.0207	0.325	0.0023	0
1576	704	carB_3	Carbamoyl-phosphate synthase large chain	EC:6.3.5.5	0.0116	0.028	0.1466	0.0046	0
1577	2477	carB_4	Carbamoyl-phosphate synthase arginine-specific large chain	EC:6.3.5.5	0.0149	0.0318	0.1043	0.0039	0
1578	1076	carA_1	Carbamoyl-phosphate synthase arginine-specific small chain	EC:6.3.5.5	0.0038	0.0366	0.3838	0	0.0017
1579	1196	argD	Acetylornithine aminotransferase	EC:2.6.1.11, EC:2.6.1.11, EC:2.6.1.17	0	0.033	0.259	0.0036	0.0015
1580	788	argB	Acetylglutamate kinase	EC:2.7.2.8, EC:1.2.1.38, EC:2.7.2.8, EC:2.3.1.1	0.0207	0.025	0.0655	0	0
1581	635	yjbM	GTP pyrophosphokinase YjbM	EC:2.7.6.5	0.0322	0.031	0.1625	0	0
1582	794	ppnKA	NAD kinase 1	EC:2.7.1.23	0.0206	0.0496	0.13	0	0
1583	872	rluD_1	Ribosomal large subunit pseudouridine synthase D	EC:5.4.99.28, EC:5.4.99.29, EC:5.4.99.23	0.0094	0	0.3551	0	0
1584	737	prpE	Bis(5'-nucleosyl)-tetraphosphatase PrpE [asymmetrical]	EC:3.1.3.16, EC:3.6.1.41, EC:3.1.3.16	0	0.0535	0.14	0.0029	0
1585	779	fabI	Enoyl-[acyl-carrier-protein] reductase [NADH] FabI	EC:1.3.1.9, EC:1.3.1.10	0.0157	0.0759	0	0.0111	0
1586	698		hypothetical protein		0.0059	0.0705	0.1478	0.0077	0
1587	713		hypothetical protein		0	0.0138	0.3619	0.0076	0
1588	440	cotY	Spore coat protein Y		0	0.1342	0.5859	0.0049	0
1589	356	yjcA_1	Sporulation protein YjcA		0.0115	0.0553	0	0	0
1590	116		hypothetical protein		0	0.2529	0.4416	0	0
1591	464		hypothetical protein		0.0088	0.0636	0.3334	0	0
1592	437		hypothetical protein		0	0.0901	0.3539	0	0
1593	320	glxR	2-hydroxy-3-oxopropionate reductase	EC:1.1.1.31, EC:1.1.1.60	0	0	0.3219	0.0034	0
1594	1154	patA_2	Putative N-acetyl-LL-diaminopimelate aminotransferase	EC:2.6.1.57, EC:2.6.1.-	0	0.0342	0.1342	0.0028	0
1595	902	cheV	Chemotaxis protein CheV	EC:2.7.13.3,	0.0045	0.1092	0.1144	0	0
1596	467		hypothetical protein		0.0087	0	0.3312	0	0
1597	3116	ydgH_2	Putative membrane protein YdgH		0.0039	0.0759	0.2487	0.0049	0
1598	1199	minJ	Cell division topological determinant MinJ		0.0102	0.0164	0.0861	0	0
1599	1436	ctpB	Carboxy-terminal processing protease CtpB	EC:3.4.21.102	0	0.0069	0.3596	0.003	0
1600	983	hom_2	Homoserine dehydrogenase	EC:1.1.1.3, EC:2.7.2.4, EC:1.1.1.3	0.0125	0.0401	0.4201	0	0
1601	1298	mgl	L-methionine gamma-lyase	EC:2.5.1.47, EC:2.5.1.49	0.0094	0.0228	0.2785	0.0017	0
1602	242	clsA_2	Major cardiolipin synthase ClsA	EC:2.7.8.-	0	0.0406	0.2126	0	0
1603	1034		hypothetical protein		0	0.0381	0	0.0063	0
1604	617		hypothetical protein		0.0132	0.0798	0.2508	0	0
1605	188		hypothetical protein		0	0.0522	0.5468	0	0
1606	224		hypothetical protein		0	0.0877	0	0	0
1607	266	ptsH	Phosphocarrier protein HPr		0.0153	0	0.1935	0	0
1608	1721	ptsI	Phosphoenolpyruvate-protein phosphotransferase	EC:2.7.1.202, EC:2.7.3.9, EC:2.7.1.202	0.019	0.0286	0.15	0.0006	0
1609	785	fabG_2	3-oxoacyl-[acyl-carrier-protein] reductase FabG	EC:1.1.1.100	0	0.0251	0.3287	0	0
1610	236	mdtK	Multidrug resistance protein MdtK		0	0.0416	0.4361	0	0
1611	737		hypothetical protein		0.0111	0.1069	0.07	0	0
1612	437	yusO_2	putative HTH-type transcriptional regulator YusO		0	0.0901	0	0	0
1613	1493	ctpA	Carboxy-terminal processing protease CtpA	EC:3.4.21.102	0	0.0528	0.1383	0.0007	0
1614	209	yodJ_1	Putative carboxypeptidase YodJ	EC:3.4.17.14	0	0.047	0.2461	0	0
1615	491	yodJ_2	Putative carboxypeptidase YodJ	EC:3.4.17.14	0.0083	0.02	0.3151	0.0066	0
1616	188		hypothetical protein		0	0.0522	0.8202	0.0114	0
1617	179		hypothetical protein		0	0.0548	2.0095	0.006	0
1618	641		hypothetical protein		0	0.0461	0	0.0017	0
1619	218		hypothetical protein		0	0.045	0.2359	0.0099	0
1620	476		hypothetical protein		0.0172	0.0207	0.325	0.0045	0
1621	215		hypothetical protein		0	0	0	0.005	0
1622	230	hfq	RNA-binding protein Hfq		0	0	0.2237	0	0
1623	1046	miaA	tRNA dimethylallyltransferase	EC:2.5.1.75	0.0117	0.0659	0.3948	0.001	0
1624	182		hypothetical protein		0.0224	0.1617	0	0.0059	0
1625	209		hypothetical protein		0	0.1879	0.2461	0	0
1626	317		hypothetical protein		0	0.031	0.325	0	0
1627	266		hypothetical protein		0.0766	0	0.7741	0	0
1628	1916	mutL	DNA mismatch repair protein MutL		0.0021	0.0514	0.2426	0.0028	0.0009
1629	1286	mutS	DNA mismatch repair protein MutS		0	0	0	0.0017	0.0071
1630	1103	dacC	D-alanyl-D-alanine carboxypeptidase DacC	EC:3.4.16.4, EC:3.4.21.-	0	0.0804	0.0936	0.0059	0
1631	914	ykfA	putative murein peptide carboxypeptidase	EC:3.4.17.13	0	0.0323	0.2259	0.0024	0
1632	245		hypothetical protein		0	0	0.4201	0	0
1633	230		hypothetical protein		0	0.0427	0.4474	0.0047	0
1634	200	cspB_2	Cold shock protein CspB		0.0204	0	0	0.0054	0
1635	467		hypothetical protein		0	0.1054	0.2208	0	0
1636	824	ydbD	putative manganese catalase		0.005	0.0717	0.1253	0.0026	0
1637	461		hypothetical protein		0	0.0854	0.7829	0	0
1638	326		hypothetical protein		0	0.0302	0.316	0	0
1639	1037	argC	N-acetyl-gamma-glutamyl-phosphate reductase	EC:1.2.1.38	0.0039	0.0475	0.0996	0.0031	0
1640	1238	argJ	Arginine biosynthesis bifunctional protein ArgJ	EC:2.3.1.35, EC:2.3.1.1,	0	0.0398	0.4588	0.0044	0
1641	209		hypothetical protein		0	0.1879	0.2461	0	0
1642	242		hypothetical protein		0	0.0812	0.6379	0	0
1643	1811	pepF1_2	Oligoendopeptidase F, plasmid	EC:3.4.24.-	0	0.0544	0.3422	0.0012	0.002
1644	1340	pepC	Aminopeptidase C	EC:3.4.22.40	0.0153	0.1324	0.1156	0	0
1645	1250		hypothetical protein		0.0033	0.0237	0.2891	0	0
1646	335	ansA	L-asparaginase 1	EC:3.5.1.1	0	0.0294	0.3076	0.0032	0
1647	1700	ypdA_2	Sensor histidine kinase YpdA	EC:2.7.13.3, EC:2.7.13.3	0.0072	0	0.2126	0	0
1648	749	ypdB	Transcriptional regulatory protein YpdB		0.0218	0	0.2756	0	0
1649	1235	yhjX	putative MFS-type transporter YhjX		0	0.0638	0.3763	0.0017	0
1650	1103	metE_1	5-methyltetrahydropteroyltriglutamate-- homocysteine methyltransferase	EC:2.1.1.14	0	0.0447	0.4212	0	0.0033
1651	635	ybhL	Inner membrane protein YbhL		0	0.0465	0.4875	0.0034	0
1652	611	citB	Aconitate hydratase A	EC:4.2.1.3	0	0	0.3377	0.0018	0
1653	134		hypothetical protein		0	0.0731	0.7655	0.008	0
1654	146	sspN	Small, acid-soluble spore protein N		0	0.0671	0.3515	0	0
1655	230	tlp	Small, acid-soluble spore protein Tlp		0	0.1708	0	0	0
1656	419		Putative esterase	EC:3.1.2.-	0	0.0235	0	0.0026	0
1657	302		hypothetical protein		0	0	0.3411	0.0071	0
1658	287		hypothetical protein		0	0.0342	0.5383	0.0038	0
1659	599	plsY	Glycerol-3-phosphate acyltransferase	EC:2.3.1.275	0	0.0164	0.1722	0	0
1660	413		hypothetical protein		0	0.0715	0.3744	0	0
1661	2045	parE	DNA topoisomerase 4 subunit B	EC:5.6.2.2, EC:5.6.2.2	0.004	0.0241	0.202	0.0021	0
1662	584		hypothetical protein		0.014	0.0169	0.1767	0	0
1663	962	tkrA	Glyoxylate/hydroxypyruvate reductase B	EC:1.1.1.95, EC:1.1.1.399	0.017	0.0614	0.1073	0.0056	0
1664	1160		Serine-pyruvate aminotransferase		0.0035	0.051	0.267	0.0019	0
1665	1625	serA	D-3-phosphoglycerate dehydrogenase	EC:1.1.1.95, EC:1.1.1.399, EC:1.1.1.310	0.005	0.0182	0.1589	0.0027	0
1666	1028		hypothetical protein		0.004	0.0096	0.1506	0.0011	0
1667	1130	gph_2	Phosphoglycolate phosphatase		0.0036	0.0523	0.0914	0.001	0
1668	377	prfC	Peptide chain release factor 3		0	0.0261	0.2734	0	0
1669	470		hypothetical protein		0.0261	0.0838	0.4388	0	0
1670	803		hypothetical protein		0.0051	0.0491	0.4499	0	0
1671	200	sspD	Small, acid-soluble spore protein D		0	0.0491	0.2571	0.0054	0
1672	161		hypothetical protein		0	0.0609	0.9569	0.0133	0
1673	137		hypothetical protein		0	0.0715	0.3744	0.0157	0
1674	1517	kinE_2	Sporulation kinase E	EC:2.7.13.3, EC:2.7.13.3, EC:2.7.13.3, EC:2.7.13.3	0	0.026	0.4425	0.0036	0
1675	464	ogt	Methylated-DNA--protein-cysteine methyltransferase, constitutive	EC:2.1.1.63	0	0.0212	0.3334	0.0023	0
1676	422		hypothetical protein		0	0.0699	0.1222	0.0026	0
1677	290		hypothetical protein		0	0.0678	0	0.0074	0
1678	1238	clpE	ATP-dependent Clp protease ATP-binding subunit ClpE		0	0.0557	0.0417	0	0
1679	290		hypothetical protein		0	0	0.3551	0	0
1680	299		hypothetical protein		0.0273	0	0	0	0
1681	1943	bceB	Bacitracin export permease protein BceB		0.0021	0.0406	0.1063	0.0022	0
1682	758	bceA	Bacitracin export ATP-binding protein BceA		0	0.052	0.1362	0.0028	0
1683	1004	graS	Sensor histidine kinase GraS	EC:2.7.13.3, EC:2.7.13.3	0.0081	0.0098	0.0514	0.0022	0
1684	692	graR	Response regulator protein GraR		0	0.1281	0.2237	0.0047	0
1685	947		hypothetical protein		0.0043	0.0312	0.4906	0.0023	0
1686	719		hypothetical protein		0.0227	0.0137	0.1435	0.003	0
1687	206		hypothetical protein		0.0198	0.1429	0.4993	0	0
1688	1040	gpsA	Glycerol-3-phosphate dehydrogenase [NAD(P)+]	EC:1.1.1.94	0.0118	0.0474	0.0496	0.001	0
1689	1310	der	GTPase Der	EC:1.1.1.95, EC:1.1.1.399,	0.0062	0.0376	0.2365	0.0016	0
1690	596		hypothetical protein		0.0137	0.0165	0.3462	0.0036	0
1691	128		hypothetical protein		0	0	0	0	0
1692	1136	ypfD	30S ribosomal protein S1	EC:1.17.7.4	0.0288	0.0694	0.5454	0	0
1693	356	cmk	Cytidylate kinase	EC:2.7.4.25, EC:6.3.2.1, EC:2.7.4.25	0	0.0276	0.579	0	0
1694	275	rpoN_1	RNA polymerase sigma-54 factor		0	0.0357	0	0.0078	0
1695	1088	rpoN_2	RNA polymerase sigma-54 factor		0	0.0543	0.2372	0.002	0
1696	125		hypothetical protein		0	0	0	0	0
1697	218		hypothetical protein		0	0.0901	0.2359	0.0049	0
1698	506		hypothetical protein		0	0	0.1019	0.0043	0
1699	2981		Putative formate dehydrogenase	EC:1.17.1.9, EC:1.17.1.10	0.0096	0.0331	0.1733	0.0018	0
1700	218		hypothetical protein		0.0187	0.045	0.2359	0	0
1701	113		hypothetical protein		0.0359	0	0.9065	0	0
1702	1298	hemAT	Heme-based aerotactic transducer HemAT		0.0031	0.0607	0.4376	0	0
1703	362		hypothetical protein		0.0338	0.0272	0.2847	0.003	0
1704	566	hpr	HTH-type transcriptional regulator Hpr		0.0072	0.0174	0.1823	0.0019	0
1705	329		hypothetical protein		0	0.0598	0.3132	0.0033	0
1706	872	prsA1	Foldase protein PrsA 1	EC:5.2.1.8, EC:5.2.1.8, EC:5.2.1.8	0.0187	0.0113	0.0592	0.0037	0
1707	194	yhaL	Sporulation protein YhaL		0	0	0.53	0	0
1708	944	yhaM	3'-5' exoribonuclease YhaM	EC:3.1.-.-	0	0.0417	0.4921	0.0011	0.0038
1709	2480		hypothetical protein		0.0033	0.0239	0.2916	0.0039	0
1710	1064		hypothetical protein		0.0077	0.0185	0.0485	0.003	0
1711	1718		hypothetical protein		0.0048	0.0402	0.3006	0.0025	0
1712	974	panS_1	Pantothenate precursors transporter PanS		0.0168	0.0303	0.106	0.0011	0
1713	725	queE_2	7-carboxy-7-deazaguanine synthase	EC:4.3.99.3	0	0	0.3559	0	0
1714	491	queD	6-carboxy-5,6,7,8-tetrahydropterin synthase	EC:4.2.3.12, EC:4.1.2.50	0	0.02	0.2101	0	0
1715	257	metK	S-adenosylmethionine synthase	EC:2.5.1.6,	0	0.0765	0	0.0042	0
1716	1898	asnB	Asparagine synthetase [glutamine-hydrolyzing] 1	EC:6.3.5.4,	0.0086	0.0571	0.3265	0.0023	0
1717	542		Putative acetyltransferase		0	0.1271	0.1903	0.008	0
1718	806	ytpA	Phospholipase YtpA	EC:3.1.1.5	0	0.0367	0.1921	0.0013	0
1719	1094	ytpB	Tetraprenyl-beta-curcumene synthase	EC:4.2.3.130	0.0112	0.027	0.3303	0	0
1720	224		hypothetical protein		0	0.0438	0.689	0	0
1721	572	rsmH_2	Ribosomal RNA small subunit methyltransferase H		0.0143	0	0	0.0019	0
1722	647		hypothetical protein		0	0.0913	0	0.005	0
1723	1229	pdp	Pyrimidine-nucleoside phosphorylase	EC:2.4.2.2, EC:2.4.2.4	0.0067	0.0561	0.084	0.0035	0
1724	647	deoC	Deoxyribose-phosphate aldolase	EC:4.1.2.4	0	0.0304	0.0797	0	0
1725	392	cdd	Cytidine deaminase	EC:2.4.2.4, EC:3.5.4.5	0.0104	0.0502	0.1315	0	0
1726	2297	metE_2	5-methyltetrahydropteroyltriglutamate-- homocysteine methyltransferase	EC:2.1.1.14	0.0107	0.03	0.3373	0.0038	0
1727	470		hypothetical protein		0	0	0.768	0	0
1728	386		hypothetical protein		0.0106	0.0765	0.5341	0	0
1729	596	guaC	GMP reductase	EC:1.7.1.7	0.0069	0.0826	0.4328	0.0217	0
1730	221		hypothetical protein		0	0	0	0	0
1731	419	smtB	HTH-type transcriptional repressor SmtB		0.0097	0.047	0.2461	0.0077	0
1732	1184	pbuE_2	Purine efflux pump PbuE		0.0069	0.0166	0.4797	0.0009	0
1733	191		hypothetical protein		0	0.1541	0	0.0056	0
1734	1031	yxaB	ral stress protein 30	EC:2.-.-.-, EC:2.-.-.-	0	0.0669	0.2504	0.0021	0
1735	137		hypothetical protein		0	0	0.3744	0.0078	0
1736	1412	yifK	putative transport protein YifK		0.0232	0.0628	0.1097	0.0023	0
1737	1094		hypothetical protein		0.0187	0.045	0.5663	0	0
1738	1025		hypothetical protein	EC:2.7.7.7	0.008	0	0.554	0.0032	0
1739	260	rpsT	30S ribosomal protein S20		0.0157	0	0.9899	0.0041	0
1740	1100	gpr	Germination protease	EC:3.4.24.78	0.0149	0.0358	0.3285	0.0029	0
1741	1202		hypothetical protein		0	0.0328	0.1718	0.0045	0
1742	1835	lepA	Elongation factor 4		0.0045	0.0591	0.0563	0.0041	0
1743	842	hemN_2	Oxygen-independent coproporphyrinogen-III oxidase-like protein YqeR	EC:1.3.98.3	0.8349	5.1943	11.2172	0.0385	0
1744	524		hypothetical protein		0	0.0564	0.4921	0.0021	0
1745	227		hypothetical protein		0	0.0865	1.8131	0.0047	0
1746	197		hypothetical protein		0	0.0498	0.261	0	0
1747	1058	yknX	Putative efflux system component YknX		0	0.0186	0.4879	0.001	0
1748	683	yknY	putative ABC transporter ATP-binding protein YknY		0	0.1009	0.3777	0.0063	0
1749	1181	macB_1	Macrolide export ATP-binding/permease protein MacB		0.0069	0.025	0.612	0.0046	0
1750	1382	pabB	Aminodeoxychorismate synthase component 1	EC:4.1.3.27	0.0089	0.057	0.1495	0.0016	0
1751	599	pabA	Aminodeoxychorismate/anthranilate synthase component 2	EC:2.4.2.18, EC:4.1.3.27, EC:2.6.1.85, EC:6.3.5.2, EC:4.1.3.27, EC:2.4.2.18	0	0.0657	0	0.0018	0
1752	635	udk	Uridine kinase	EC:2.7.1.48	0.0064	0.0775	0.0812	0	0
1753	641		Putative O-methyltransferase/MSMEI_4947	EC:2.1.1.6, EC:2.1.1.104	0.0064	0.0614	0.161	0.0034	0
1754	1100	mltG	Endolytic murein transglycosylase		0	0.0627	0.2816	0.002	0
1755	305		hypothetical protein		0	0.1289	0.5066	0.0035	0
1756	416	yrrK	Putative pre-16S rRNA nuclease	EC:3.1.-.-	0	0.0473	0.3717	0	0
1757	272		hypothetical protein		0	0.0723	0.5678	0	0
1758	2645	alaS	Alanine--tRNA ligase	EC:6.1.1.7	0.0046	0.0447	0.1367	0.0041	0
1759	176		hypothetical protein		0	0.1672	0	0	0
1760	290	zapA	Cell division protein ZapA		0	0	0	0	0.0125
1761	536		hypothetical protein		0.0305	0	0	0	0
1762	1718	polX	DNA polymerase/3'-5' exonuclease PolX	EC:2.7.7.7, EC:4.2.99.-,	0	0.0459	0.0301	0	0
1763	2354	mutS2	Endonuclease MutS2		0.0052	0.0293	0.1975	0.0009	0
1764	239		hypothetical protein		0	0.1644	0.2153	0	0
1765	1385	comFA	ComF operon protein 1		0.0059	0.0427	0.0746	0.0008	0
1766	272		hypothetical protein		0.015	0.0723	0.1893	0	0.0067
1767	842		DegV domain-containing protein		0.0049	0.0234	0.2452	0.0013	0.0022
1768	1424	yhdG_1	putative amino acid permease YhdG		0	0.0623	0.2176	0.0046	0.0013
1769	683	degU_2	Transcriptional regulatory protein DegU		0.012	0.0577	0.3022	0	0.0027
1770	1163	degS	Signal transduction histidine-protein kinase/phosphatase DegS	EC:2.7.13.3	0.007	0.0254	0.0888	0.0009	0.0031
1771	728	glnQ_3	Glutamine transport ATP-binding protein GlnQ	EC:7.4.2.1, EC:7.4.2.1, EC:7.4.2.1, EC:7.4.2.1	0	0.0676	0	0	0
1772	1025		hypothetical protein		0	0.0384	0.554	0.0011	0
1773	185	tatAd	Sec-independent protein translocase protein TatAd		0	0.053	0.2778	0	0
1774	836	uppP	Undecaprenyl-diphosphatase	EC:3.6.1.27	0.0098	0.0471	0.1852	0	0
1775	1820		hypothetical protein		0.0045	0.0271	0.1986	0.0047	0
1776	101		hypothetical protein		0	0	0.5066	0	0
1777	515	divIVA	Septum site-determining protein DivIVA		0.0079	0.1529	0.4006	0.0021	0.0035
1778	776		hypothetical protein		0.0105	0.0762	0.266	0.0042	0
1779	272		hypothetical protein		0	0	0	0	0
1780	449	sepF	Cell division protein SepF		0.0091	0.0438	0.1148	0	0
1781	677		hypothetical protein		0.006	0.0436	0.0762	0.0048	0
1782	824	yfiH	Laccase domain protein YfiH	EC:1.10.3.-	0.005	0.012	0.689	0.0013	0
1783	536	yocH_1	Cell wall-binding protein YocH		0	0.0184	0.1924	0.006	0
1784	278		hypothetical protein		0	0.0353	0.1852	0.0039	0
1785	776	sigG	RNA polymerase sigma-G factor		0.0263	0.0127	0.3325	0.0028	0
1786	719	sigE	RNA polymerase sigma-E factor		0.0057	0.0137	0.5024	0.0015	0
1787	1316		Deoxyguanosinetriphosphate triphosphohydrolase-like protein		0.0062	0.0524	0.2354	0.0098	0
1788	710	rsfA	Prespore-specific transcriptional regulator RsfA		0.0115	0.0416	0.3634	0	0
1789	833	lipL	Octanoyl-[GcvH]:protein N-octanoyltransferase	EC:2.3.1.204, EC:2.3.1.200	0.0098	0.0473	0	0.0039	0
1790	971	pta	Phosphate acetyltransferase	EC:2.3.1.8, EC:2.3.1.8, EC:2.7.7.85	0	0	0.2126	0.0456	0
1791	1346	rocR_2	Arginine utilization regulatory protein RocR		0.0091	0.0586	0.3453	0.0024	0
1792	1418	hsdS	Type-1 restriction enzyme EcoKI specificity protein	EC:3.1.21.3	0.0087	0.0695	0	0.0061	0
1793	1430	hsdM	Type I restriction enzyme EcoKI M protein	EC:2.1.1.72	0	0.0551	0.1444	0.0023	0
1794	584		hypothetical protein		0	0.0843	0.0883	0.0018	0
1795	374		hypothetical protein		0	0.0789	0.5512	0	0
1796	605		hypothetical protein	EC:3.1.21.3	0	0.0488	0.3411	0	0
1797	560		hypothetical protein		0	0.0176	0.1842	0	0
1798	1778	lmrA	Multidrug resistance ABC transporter ATP-binding and permease protein	, EC:7.5.2.6, EC:7.6.2.2	0.0092	0.0333	0.8423	0.0006	0
1799	599	slyA_2	Transcriptional regulator SlyA		0.0068	0.0164	0.1722	0	0
1800	260		hypothetical protein		0.0157	0.0378	0	0.0083	0
1801	1379	rlmCD_2	23S rRNA (uracil-C(5))-methyltransferase RlmCD	EC:2.1.1.35, EC:2.1.1.190	0.0059	0.0715	0.2247	0.0008	0
1802	368	alkA	DNA-3-methyladenine glycosylase	EC:3.2.2.21	0	0.0267	0.14	0	0
1803	464		hypothetical protein	EC:3.2.2.21	0	0.0424	0.5556	0.0046	0
1804	74		tRNA-Asn		0	0.1315	0	0	0
1805	92		tRNA-Ser		0	0	0	0	0
1806	74		tRNA-Glu		0	0	0	0	0
1807	75		tRNA-Val		0	0	0	0	0
1808	75		tRNA-Met		0	0.3893	0	0	0.0956
1809	75		tRNA-Asp		0	0	0.6799	0.0284	0
1810	75		tRNA-Phe		0	0	0.6799	0.0284	0
1811	75		tRNA-Thr		0	0	0	0	0
1812	83		tRNA-Tyr		0	0	0	0	0
1813	73		tRNA-Trp		0	0	0	0	0
1814	75		tRNA-His		0.0538	0	1.3598	0	0
1815	73		tRNA-Gln		0	0	0	0	0
1816	74		tRNA-Gly		0	0.1315	0	0.0144	0.1211
1817	73		tRNA-Cys		0	0	0	0	0
1818	83		tRNA-Leu		0	0.2348	0	0.0129	0
1819	464		hypothetical protein		0	0.0636	0.3334	0.0023	0
1820	1019	limB	Limonene 1,2-monooxygenase		0.008	0	0.2026	0.0064	0
1821	84		tRNA-Leu		0	0.2321	0.6079	0	0
1822	1127	adhD_2	Putative alcohol dehydrogenase D	EC:1.1.1.1, EC:1.1.1.90, EC:1.1.1.284, EC:1.1.1.1, EC:1.1.1.306	0.0073	0.0262	0.229	0.0019	0
1823	887		hypothetical protein		0	0.0111	0.291	0.0012	0
1824	329	recU	Holliday junction resolvase RecU		0	0.0598	0.3132	0.0033	0
1825	293	ponA_1	Penicillin-binding protein 1A/1B	EC:2.4.1.129, EC:3.4.16.4, EC:2.4.1.129, EC:3.4.16.4	0	0	0.1758	0	0
1826	2414	ponA_2	Penicillin-binding protein 1A/1B	EC:2.4.1.129, EC:3.4.16.4, EC:2.4.1.129, EC:3.4.16.4	0.0102	0.0653	0.1712	0.0018	0
1827	659	nth	Endonuclease III	EC:4.2.99.18	0	0.0598	0.1566	0	0
1828	695	dnaD	DNA replication protein DnaD		0	0.0283	0.5939	0	0
1829	1331	asnS	Asparagine--tRNA ligase	EC:6.1.1.22	0.0061	0.0296	0.0388	0.0041	0
1830	653		Aspartate aminotransferase	EC:2.6.1.1, EC:2.6.1.-	0.0063	0.0754	0.316	0	0
1831	2078	pflB_1	Formate acetyltransferase	EC:2.3.1.54	0.0098	0.0427	0.0249	0.0276	0.007
1832	737	pflA	Pyruvate formate-lyase-activating enzyme	EC:1.97.1.4	0.0055	0.0935	0	0	0
1833	557		NAD(P)H-dependent FAD/FMN reductase	EC:1.5.1.38, EC:1.5.1.45	0.0073	0.053	0.1852	0.0097	0
1834	533		hypothetical protein		0	0.0185	0	0.0061	0
1835	980		hypothetical protein		0.0125	0.0302	0.1053	0.0022	0
1836	911	yxlF_3	putative ABC transporter ATP-binding protein YxlF		0.0045	0	0.17	0.0024	0
1837	416		hypothetical protein		0	0	0.6196	0	0
1838	800		hypothetical protein		0.0051	0.0123	0.0645	0	0
1839	623		hypothetical protein		0.0131	0.0158	0.414	0	0
1840	434	fliJ	Flagellar FliJ protein		0	0.0453	0.3564	0.0025	0
1841	1325	yscN	putative ATP synthase YscN	EC:7.4.2.8, EC:7.4.2.8	0.0062	0.0669	0.1559	0.0049	0
1842	752		hypothetical protein		0.0109	0.0131	0.2059	0.0014	0
1843	1013	fliG	Flagellar motor switch protein FliG		0.004	0.0486	0.1019	0.0021	0
1844	1589	fliF	Flagellar M-ring protein		0.018	0.0496	0.195	0.0014	0.0011
1845	767		hypothetical protein		0	0.0257	0.0673	0.0014	0
1846	1151	adh1	Long-chain-alcohol dehydrogenase 1	EC:1.1.1.-	0.0036	0.0514	0.2243	0.0028	0
1847	1367		putative aminotransferase	EC:2.6.1.55	0.006	0.0144	0.2644	0	0
1848	1160	pucR	Purine catabolism regulatory protein		0	0.051	0.2225	0.0019	0
1849	719	lutA_3	Lactate utilization protein A		0.0114	0	0.6459	0.0015	0
1850	563	lcfB_3	Long-chain-fatty-acid--CoA ligase	EC:6.2.1.3	0	0.035	0.2749	0.0038	0
1851	995	gloB	Hydroxyacylglutathione hydrolase		0	0.0495	0.1038	0.0022	0
1852	584	acrR_1	HTH-type transcriptional regulator AcrR		0.021	0.0337	0	0	0
1853	1991	fldZ	Cinnamate reductase	EC:1.3.1.34, EC:1.3.1.31	0.0082	0.0297	0.2075	0.0016	0
1854	221		hypothetical protein		0.0184	0.4442	1.8621	0.0243	0
1855	1091	ysdC_1	Putative aminopeptidase YsdC	EC:3.2.1.4	0.0037	0.0542	0.0946	0.004	0
1856	293		hypothetical protein		0.0418	0	0.3515	0.011	0
1857	158		hypothetical protein		0	0	0	0	0
1858	161		hypothetical protein		0	0	0	0.0067	0
1859	203		hypothetical protein		0	0	1.0132	0	0.0089
1860	731		hypothetical protein	EC:3.1.1.108	0	0.0674	0	0	0
1861	512	yjcG	Putative phosphoesterase YjcG		0	0.0384	0	0.0021	0
1862	428	yjcF	putative N-acetyltransferase YjcF		0.0095	0.046	0.2409	0.0025	0
1863	242		hypothetical protein		0.0337	0.0406	0	0.0044	0
1864	257		hypothetical protein		0.0159	0	0.2003	0	0
1865	131		hypothetical protein		0	0.0747	0	0.0164	0
1866	356		hypothetical protein		0	0.0276	0.1447	0	0
1867	395	spoVAD	Stage V sporulation protein AD		0.0207	0.0747	0.1305	0	0
1868	515	atpA	ATP synthase subunit alpha	EC:7.1.2.2, EC:7.2.2.1	0.0317	0.0382	0.5007	0.0042	0
1869	857	atpG	ATP synthase gamma chain		0.0048	0.0345	0.3011	0	0
1870	1421	atpD	ATP synthase subunit beta	EC:7.1.2.2, EC:7.2.2.1	0.0029	0.1318	0.1454	0.4355	0
1871	410	atpC	ATP synthase epsilon chain		0	0.024	0.2514	0	0
1872	236		hypothetical protein		0	0.1664	0.4361	0	0
1873	740		hypothetical protein		0.011	0.0266	0.2092	0.0058	0
1874	1313	murAA	UDP-N-acetylglucosamine 1-carboxyvinyltransferase 1	EC:2.5.1.7	0	0.03	0.2359	0.0033	0
1875	998		hypothetical protein		0	0	0.3621	0.0011	0
1876	872	amaA_2	N-acyl-L-amino acid amidohydrolase	EC:3.5.1.-	0.0187	0.0113	0.2959	0	0
1877	275		N-acetyldiaminopimelate deacetylase	EC:3.5.1.-,	0	0.0715	0.1872	0	0
1878	1214		hypothetical protein		0	0.0325	0.1276	0.0009	0
1879	746	ecsA	ABC-type transporter ATP-binding protein EcsA		0.0055	0.0264	0.415	0	0
1880	413		putative HIT-like protein		0	0	0	0	0
1881	524	trpP	putative tryptophan transport protein		0	0	0.0984	0	0
1882	188		hypothetical protein		0	0	0.2734	0	0
1883	1130	queG	Epoxyqueuosine reductase	EC:2.1.1.63, EC:1.17.99.6	0.0217	0.0872	0.1828	0.0029	0
1884	881		hypothetical protein		0	0.0671	0.4687	0	0
1885	476	trmL	tRNA (cytidine(34)-2'-O)-methyltransferase	EC:2.8.1.13, EC:2.1.1.207	0	0.0207	0.2167	0.0023	0
1886	1895		hypothetical protein		0.0151	0.0364	0.3543	0.004	0
1887	692	phoP	Alkaline phosphatase synthesis transcriptional regulatory protein PhoP		0.0236	0	0.6711	0.0016	0
1888	302		hypothetical protein		0.0135	0.0325	0	0.0107	0
1889	248	fdxA	Ferredoxin 7Fe	EC:1.18.1.2, EC:1.19.1.1,	0.0493	0.0396	0	0	0
1890	956	yclQ	putative ABC transporter solute-binding protein YclQ		0	0	0.108	0	0
1891	758	fecE	Fe(3+) dicitrate transport ATP-binding protein FecE	EC:7.2.2.-	0	0.026	0.3404	0.0028	0
1892	950	hmuU	Hemin transport system permease protein HmuU		0	0.0415	0.326	0.0023	0
1893	704	feuB_2	Iron-uptake system permease protein FeuB		0	0	0.2199	0	0
1894	863	mmgB_2	putative 3-hydroxybutyryl-CoA dehydrogenase	EC:1.1.1.157	0.0095	0.0228	0.0598	0.0013	0
1895	1199	paaJ	3-oxoadipyl-CoA/3-oxo-5,6-dehydrosuberyl-CoA thiolase	EC:2.3.1.9, EC:2.3.1.16, EC:2.3.1.223, EC:2.3.1.174, EC:2.3.1.174,	0.0102	0.0164	0.5167	0.0027	0
1896	893	paaX	Transcriptional repressor PaaX		0.0046	0.0662	0.4046	0	0
1897	950		Nitronate monooxygenase	EC:1.13.12.16, EC:1.3.1.9	0	0.0104	0.2717	0.0023	0
1898	884		hypothetical protein		0	0.0223	0.1752	0	0
1899	365		hypothetical protein		0	0.0539	0.1412	0.003	0
1900	923		hypothetical protein		0.0089	0.032	0.1678	0.0012	0
1901	449	dps	ral stress protein 20U		0	0.0657	0.4593	0.0024	0
1902	248		hypothetical protein		0.0329	0	0.6226	0.0043	0
1903	461	ytkD	Putative 8-oxo-dGTP diphosphatase YtkD	EC:3.6.1.55	0	0.0213	0.3355	0	0
1904	806	ribX_3	Riboflavin transport system permease protein RibX		0.0051	0.0244	0.3842	0	0
1905	770	ssuB_2	Aliphatic sulfonates import ATP-binding protein SsuB		0.0159	0.0128	0.2011	0.0028	0
1906	1007	thiY_3	Formylaminopyrimidine-binding protein		0.0122	0.0489	0.1538	0.0032	0
1907	812	xylB_3	Xylulose kinase	EC:2.7.1.12	0.0101	0.0243	0.572	0.004	0
1908	167		hypothetical protein	EC:5.3.1.13, EC:5.3.1.27	0	0.0587	0.3076	0.0064	0
1909	959	ccpB	Catabolite control protein B		0.0085	0.0308	0.2153	0.0023	0
1910	665	yihP	Putative 2,3-dihydroxypropane-1-sulfonate exporter		0	0	0.3103	0.0065	0
1911	707	yicJ	Inner membrane symporter YicJ		0	0	0.146	0.0061	0
1912	1061	gutB_1	Sorbitol dehydrogenase	EC:1.1.1.14	0	0.065	0.146	0.0071	0
1913	431		hypothetical protein		0	0.0913	0.9569	0.015	0
1914	578	xylB_4	Xylulose kinase	EC:2.7.1.12	0.0071	0.0341	0.1785	0.0056	0
1915	542	ywqN	Putative NAD(P)H-dependent FMN-containing oxidoreductase YwqN		0.0075	0.0363	0.0952	0.004	0
1916	1052	dpp5	Dipeptidyl-peptidase 5		0.0039	0.0187	0.2454	0.0021	0
1917	389		hypothetical protein	EC:3.6.1.55	0.021	0.0759	0.1325	0.0055	0
1918	1583	pckA	Phosphoenolpyruvate carboxykinase (ATP)	EC:4.1.1.49	0.0052	0.0187	0.1631	0.002	0
1919	503		hypothetical protein		0.0162	0	0.2051	0.0043	0
1920	395		hypothetical protein		0	0.0498	0.1305	0	0
1921	335		hypothetical protein		0	0.0294	0	0.0032	0
1922	1139	tgt	Queuine tRNA-ribosyltransferase	EC:2.4.2.29	0.0108	0.0346	0.1813	0.0028	0
1923	1028	queA	S-adenosylmethionine:tRNA ribosyltransferase-isomerase	EC:2.4.99.17	0.0119	0.0192	0.5524	0.0021	0
1924	206		hypothetical protein		0	0.0476	0.4993	0	0
1925	998	ruvB	Holliday junction ATP-dependent DNA helicase RuvB	EC:3.6.4.12	0.0123	0.0099	0.0517	0	0
1926	602	ruvA	Holliday junction ATP-dependent DNA helicase RuvA	EC:3.6.4.12	0.0068	0.0327	0.3428	0.0036	0
1927	722		putative transcriptional regulatory protein		0.0113	0	0.0715	0.003	0
1928	401		hypothetical protein		0	0.0491	0	0.0081	0
1929	410	lrpC_2	HTH-type transcriptional regulator LrpC		0	0.168	0.6286	0.0026	0
1930	344	csoR	Copper-sensing transcriptional repressor CsoR		0	0	0.1498	0.0031	0
1931	206	copZ	Copper chaperone CopZ		0	0.0476	0.2496	0	0
1932	2411	copA	Copper-exporting P-type ATPase A	EC:7.2.2.8	0.0034	0.045	0.2357	0.0018	0
1933	371		hypothetical protein		0.033	0.053	0.5556	0	0
1934	1067		hypothetical protein		0.0038	0.0092	0.1451	0.003	0
1935	320		hypothetical protein		0	0	0	0.0034	0
1936	458		hypothetical protein		0	0	0	0.0047	0
1937	611		hypothetical protein		0	0.0322	0.4222	0.0071	0.0059
1938	902		hypothetical protein		0	0.0218	0.5722	0.0024	0
1939	1610		hypothetical protein		0.0051	0.049	0.1283	0.0013	0
1940	284		hypothetical protein		0	0.0692	0	0.0038	0
1941	404		hypothetical protein		0	0.0974	0	0.0027	0
1942	887	gltC_1	HTH-type transcriptional regulator GltC		0.0276	0.0222	0.1164	0.0024	0
1943	458	tilS	tRNA(Ile)-lysidine synthase	EC:2.4.2.8, EC:6.3.4.19, EC:6.3.4.19, EC:2.4.2.8	0.0178	0	0.3377	0	0
1944	548	hpt	Hypoxanthine-guanine phosphoribosyltransferase	EC:2.4.2.8	0	0	0.0941	0	0
1945	2012	ftsH	ATP-dependent zinc metalloprotease FtsH	EC:3.4.24.-	0.0163	0.0343	0.1027	0.0064	0
1946	770	coaX	Type III pantothenate kinase	EC:2.7.1.33	0	0.0384	0.2681	0.0028	0
1947	881	hslO	33 kDa chaperonin		0.0139	0.0112	0.5859	0.0025	0
1948	926	cysK	Cysteine synthase	EC:2.5.1.47	0	0.0532	0.1672	0	0
1949	473	murI	Glutamate racemase	EC:5.1.1.3, EC:3.6.1.66	0	0.0208	0.218	0.0046	0
1950	215		hypothetical protein		0	0.0457	0	0	0
1951	368	cotF_1	Spore coat protein F		0.0222	0	0.14	0	0
1952	1136		putative zinc-binding alcohol dehydrogenase	EC:1.1.1.1, EC:1.1.1.284, EC:1.1.1.1, EC:1.1.1.-	0.0072	0.0434	0.1363	0	0
1953	302	cotF_2	Spore coat protein F		0	0.0325	0.1705	0	0
1954	200		hypothetical protein		0	0	0	0	0
1955	1040	gerM	Spore germination protein GerM		0.0079	0	0.2482	0.0031	0
1956	608	rdgB	dITP/XTP pyrophosphatase	EC:3.6.1.66, EC:3.5.1.42	0	0.0324	0.2545	0.0035	0
1957	509	yfcE	Phosphodiesterase YfcE		0.0401	0.0387	0.4053	0.0021	0
1958	75		tRNA-Arg		0	0.1298	0.6799	0	0
1959	674	ybbH_2	putative HTH-type transcriptional regulator YbbH		0	0	0.1531	0	0
1960	1079		hypothetical protein		0.0152	0.0365	0.2871	0.002	0
1961	278		hypothetical protein		0	0	0.5556	0.0077	0
1962	380		hypothetical protein		0.0107	0	0.4069	0.0028	0
1963	1268	ymfD_2	Bacillibactin exporter		0.0064	0.0311	0.1222	0.0017	0
1964	641		hypothetical protein		0.0064	0.0307	0.0805	0.0017	0
1965	536	ssuB_3	Aliphatic sulfonates import ATP-binding protein SsuB	EC:7.6.2.14	0	0	0	0	0
1966	383		hypothetical protein		0	0.0514	0.4037	0	0
1967	2216	wprA	Cell wall-associated protease	EC:3.4.24.3	0.0129	0.0267	0.2331	0.002	0
1968	968	yvhJ	Putative transcriptional regulator YvhJ		0.0084	0.0204	0.16	0.0022	0.0038
1969	365		hypothetical protein		0	0	0	0.003	0
1970	917	ydhF	Oxidoreductase YdhF		0	0	0.3377	0.0071	0
1971	1352		hypothetical protein		0.0121	0.0875	0.2291	0	0
1972	116		hypothetical protein		0.035	0.0843	0.4416	0.0092	0
1973	461	ctsr	Transcriptional regulator CtsR		0.0177	0.064	0	0.0023	0
1974	545	mcsA	Protein-arginine kinase activator protein		0	0.0181	0	0	0
1975	1067	mcsB	Protein-arginine kinase	EC:2.7.14.1	0	0.0554	0.0968	0.002	0
1976	566	idnT	Gnt-II system L-idonate transporter		0	0.0348	0	0.0095	0
1977	719	treR	HTH-type transcriptional regulator TreR	, EC:2.7.8.12	0	0.0548	0.0718	0.0045	0
1978	1676	treA	Trehalose-6-phosphate hydrolase	EC:3.2.1.10, EC:3.2.1.20, EC:3.2.1.93	0.0049	0.0118	0.3698	0.0039	0.0022
1979	1418	treP_2	PTS system trehalose-specific EIIBC component	EC:2.7.1.-, EC:2.7.1.201	0	0.0417	0.2913	0.0038	0
1980	482	crr_3	PTS system glucose-specific EIIA component	EC:2.7.1.-, EC:2.7.1.199, EC:2.7.1.211	0	0.0613	0.3209	0.3357	0
1981	578	opuCC_1	Carnitine transport binding protein OpuCC		0	0	0.357	0	0
1982	419		hypothetical protein		0.0097	0.047	0	0.0077	0
1983	1556	xylB_5	Xylulose kinase	EC:2.7.1.12	0.0053	0.0443	0.0996	0.0069	0
1984	692	gntR	putative D-xylose utilization operon transcriptional repressor		0.0059	0.0285	0.2237	0.0016	0
1985	908		6-phosphogluconate dehydrogenase, NAD(+)-dependent, decarboxylating	EC:1.1.1.44, EC:1.1.1.343	0.0225	0.0434	0.739	0	0
1986	290		hypothetical protein		0.0281	0.0339	0.5327	0.0037	0
1987	461		Flavodoxin		0.0089	0.0427	0.5592	0.0023	0
1988	311		hypothetical protein		0	0.0632	0.3312	0.0035	0
1989	1046	ysdC_2	Putative aminopeptidase YsdC	EC:3.2.1.4, EC:3.4.11.7, EC:3.4.11.-	0	0.0565	0.1481	0.0031	0
1990	524		Non-canonical purine NTP phosphatase		0	0.0376	0.2953	0	0
1991	593		hypothetical protein		0	0	0.174	0.0018	0
1992	185		hypothetical protein		0.044	0	0	0.0058	0
1993	998	entS	Enterobactin exporter EntS		0	0.0494	0.2069	0.0032	0
1994	383		hypothetical protein		0.0107	0	0.4037	0	0
1995	767	dthD	D-threitol dehydrogenase	EC:1.1.1.69, EC:1.1.1.127	0.016	0.0128	0.3364	0.0028	0
1996	1109	eltD	Erythritol/L-threitol dehydrogenase	EC:1.1.1.4, EC:1.1.1.-, EC:1.1.1.303, EC:1.1.1.14, EC:1.1.1.103, EC:2.7.1.121	0.0111	0.0355	0.1397	0.1714	0
1997	1286	csbX	Alpha-ketoglutarate permease		0.0064	0.023	0.2409	0.0017	0
[truncated: 1,035 more rows]

## Sheet: Bacillus sp. KG2
information					Normalized RPKM values of s (days)
Gene	Length(bp)	Name	Function	EC No.	20	40	60	90	180
1	1985	mcpA_1	Methyl-accepting chemotaxis protein McpA		0.0927	0.8094	5.0736	0.0201	0.0027
2	1985	mcpA_2	Methyl-accepting chemotaxis protein McpA		0.103	0.5661	3.7727	0.019	0
3	986	afr	1,5-anhydro-D-fructose reductase		0.0788	0.3897	3.6647	0.0164	0
4	1151	.	hypothetical protein		0.0995	0.4965	4.0369	0.0188	0
5	830	uppP	Undecaprenyl-diphosphatase	EC:3.6.1.27	0.0542	0.5222	3.1713	0.0156	0.0022
6	818	cpdA_1	3',5'-cyclic adenosine monophosphate phosphodiesterase CpdA		0.0699	0.6141	6.6247	0.0158	0.0067
7	548	.	hypothetical protein		0.0596	0.8443	5.8355	0.0256	0
8	1124	ugtP_1	Processive diacylglycerol beta-glucosyltransferase	EC:2.4.1.315	0.1346	0.7451	3.5826	0.0231	0
9	1496	.	hypothetical protein		0.0793	0.4875	3.6934	0.0209	0.0012
10	173	.	hypothetical protein		0.2822	0.7368	8.6121	0.0124	0
11	476	.	hypothetical protein		0.0944	0.6616	6.4997	0.0204	0
12	362	.	hypothetical protein		0.0789	0.9509	5.1246	0.0119	0
13	356	.	hypothetical protein		0.1261	0.4144	4.3423	0.003	0
14	707	.	hypothetical protein		0.0694	0.39	2.5544	0.0076	0
15	323	.	hypothetical protein		0.0758	0.6697	3.5086	0.01	0
16	1628	essD	ESAT-6 secretion machinery protein EssD		0.0703	0.5691	4.3457	0.0166	0
17	398	.	hypothetical protein		0.0923	0.5932	6.4753	0.019	0
18	560	.	hypothetical protein		0.0802	0.8614	5.8949	0.0116	0
19	470	.	hypothetical protein		0.0695	0.9632	4.3883	0.0069	0
20	203	.	hypothetical protein		0.1605	0.9185	6.0792	0.0318	0
21	72	.	tRNA-Ala		0.0561	0.5404	3.5392	0.0296	0
22	266	bofA	Sigma-K factor-processing regulatory protein BofA		0.1226	1.2928	7.3542	0.0364	0
23	230	.	hypothetical protein		0.1417	0.6404	4.6975	0.0234	0
24	596	recR	Recombination protein RecR		0.1576	0.5121	4.6739	0.0181	0
25	323	.	Nucleoid-associated protein		0.1389	0.974	4.7845	0.01	0
26	1700	dnaX_1	DNA polymerase III subunit gamma/tau	EC:3.1.2.21, EC:2.7.7.7	0.1203	0.6088	3.7669	0.0229	0
27	485	tadA_1	tRNA-specific adenosine deaminase	EC:3.5.4.1, EC:3.5.4.21, EC:3.5.4.3, EC:3.5.4.5, EC:6.3.4.19, EC:3.5.4.33	0.2189	0.8929	3.4023	0.02	0
28	548	entB	Enterobactin synthase component B		0.1043	0.7724	5.6473	0.0315	0
29	1235	yaaH_1	Spore germination protein YaaH		0.1324	0.5506	3.5954	0.0149	0
30	623	dgk	Deoxyguanosine kinase	EC:2.7.1.113	0.0852	0.5216	5.2998	0.0208	0
31	641	dck	Deoxyadenosine/deoxycytidine kinase	EC:2.7.1.76, EC:2.7.1.74	0.0956	0.8142	5.4731	0.0421	0
32	92	.	tRNA-Ser		0.044	0.8484	2.7781	0.0116	0
33	434	.	hypothetical protein		0.0847	0.5214	5.4642	0.005	0
34	1127	cdaR_1	Carbohydrate diacid regulator		0.0653	0.5945	4.0312	0.0077	0
35	1268	ygbN	Inner membrane permease YgbN		0.1096	0.4741	3.7055	0.0187	0
36	1130	garK	Glycerate 2-kinase	EC:2.7.1.165	0.1194	0.5145	3.1981	0.0143	0
37	1280	serS	Serine--tRNA ligase	EC:6.1.1.11, EC:3.4.22.70	0.1054	0.8007	3.7514	0.0844	0.0028
38	590	pdxT	Pyridoxal 5'-phosphate synthase subunit PdxT	EC:4.3.3.6	0.1039	0.8344	3.235	0.0219	0
39	884	pdxS	Pyridoxal 5'-phosphate synthase subunit PdxS	EC:4.3.3.6	0.2034	0.7689	4.2039	0.0195	0.0041
40	1325	dacA	D-alanyl-D-alanine carboxypeptidase DacA	EC:3.4.16.4, EC:3.4.16.4	0.1018	0.6843	5.2608	0.0171	0.0027
41	1466	guaB	Inosine-5'-monophosphate dehydrogenase	EC:1.1.1.205	0.1144	0.8941	3.5576	0.1083	0
42	977	.	hypothetical protein		0.1088	0.6252	3.857	0.0243	0.0037
43	500	rplJ	50S ribosomal protein L10		0.1225	1.4567	7.3229	0.041	0
44	698	rplA	50S ribosomal protein L1		0.1346	1.1428	7.4663	0.1469	0
45	425	rplK	50S ribosomal protein L11		0.1537	1.2038	4.7306	0.066	0.0085
46	539	nusG	Transcription termination/antitermination protein NusG		0.1137	0.8218	4.8802	0.014	0
47	179	secE	Protein translocase subunit SecE		0.2273	1.315	7.1768	0.036	0
48	671	sigH	RNA polymerase sigma-H factor		0.14	0.9833	6.3822	0.029	0
49	512	.	hypothetical protein		0.0638	0.596	4.2305	0.0126	0
50	749	.	Putative TrmH family tRNA/rRNA methyltransferase	EC:2.1.1.185,	0.0764	0.5786	3.3071	0.0187	0
51	416	mrnC	Mini-ribonuclease 3	EC:3.1.26.-	0.1276	0.4967	4.2131	0.0389	0
52	1403	cysS	Cysteine--tRNA ligase	EC:6.1.1.16	0.0758	0.7235	4.2693	0.05	0
53	650	cysE_1	Serine acetyltransferase	EC:2.3.1.30	0.088	0.7726	3.5719	0.0199	0
54	1460	gltX	Glutamate--tRNA ligase	EC:6.1.1.17, EC:6.1.1.24	0.126	0.6953	4.2088	0.0207	0.005
55	476	ispF	2-C-methyl-D-erythritol 2,4-cyclodiphosphate synthase	EC:4.6.1.12, EC:2.7.7.60, EC:4.6.1.12	0.0686	0.8063	2.7082	0.0181	0
56	695	ispD	2-C-methyl-D-erythritol 4-phosphate cytidylyltransferase	EC:2.7.7.60	0.1117	0.581	3.7864	0.0202	0
57	1088	yacL	putative PIN and TRAM-domain containing protein YacL		0.0902	0.5705	4.4128	0.0139	0.0033
58	1076	disA	DNA integrity scanning protein DisA	EC:2.7.7.85	0.1026	0.4395	3.5984	0.0141	0
59	1379	radA	DNA repair protein RadA		0.1038	0.586	4.4184	0.0196	0.0013
60	2432	clpC	Negative regulator of tic competence ClpC/MecB		0.0875	0.6405	3.6105	0.016	0.0015
61	1091	mcsB	Protein-arginine kinase	EC:2.7.14.1	0.1162	0.6232	4.59	0.0198	0
62	482	mcsA	Protein-arginine kinase activator protein		0.0847	1.0209	4.6003	0.009	0
63	464	ctsR	Transcriptional regulator CtsR		0.1584	0.8059	4.445	0.0116	0
64	239	manY	PTS system mannose-specific EIIC component		0.0682	1.2328	7.5356	0.0315	0
65	911	manZ_1	PTS system mannose-specific EIID component		0.1077	0.6164	4.1927	0.0083	0.008
66	374	.	hypothetical protein		0.0546	0.6049	5.374	0.0202	0
67	1259	.	hypothetical protein		0.0909	0.7357	4.5931	0.0214	0.0014
68	1130	rapI_1	Response regulator aspartate phosphatase I	EC:3.1.-.-, EC:3.1.-.-, EC:3.1.-.-, EC:3.1.-.-, EC:3.1.-.-, EC:3.1.-.-	0.0651	0.6976	4.0662	0.022	0.0016
69	122	.	hypothetical protein		0.0998	1.1225	5.8815	0	0
70	2600	pigC_1	Prodigiosin synthesizing transferase PigC	EC:2.7.9.2	0.0708	0.8531	4.3309	0.027	0
71	215	yhaU_1	K(+)/H(+) antiporter YhaU		0.1894	1.1415	5.7414	0.03	0
72	383	.	hypothetical protein		0.1492	0.6421	5.5171	0.0197	0
73	251	.	hypothetical protein		0.1137	1.0567	6.3566	0.0515	0
74	1181	alr_1	Alanine racemase	EC:5.1.1.1	0.0969	0.6174	3.7159	0.0238	0
75	410	.	hypothetical protein		0.1593	0.7919	2.8917	0.0131	0
76	464	.	hypothetical protein		0.0528	0.6575	3.6671	0.0093	0
77	434	yncF	putative deoxyuridine 5'-triphosphate nucleotidohydrolase YncF	EC:3.6.1.23	0.1317	0.9069	5.9394	0.0224	0
78	440	.	hypothetical protein		0.1485	0.9169	4.9212	0.0368	0
79	425	.	hypothetical protein		0.0961	0.6482	3.6389	0.0152	0
80	1016	adh	Alcohol dehydrogenase	EC:1.1.1.1, EC:1.1.1.-	0.0644	0.5818	3.3026	0.0255	0
81	509	rok_1	Repressor Rok		0.1043	0.7735	6.7884	0.0424	0
82	194	.	hypothetical protein		0.1259	0.2529	4.5048	0.0166	0
83	164	.	hypothetical protein		0	0.3586	4.6975	0.0131	0
84	302	.	hypothetical protein		0.1891	1.0415	7.5036	0.0143	0
85	416	fosB_1	Metallothiol transferase FosB		0.0687	0.7805	3.3457	0.0259	0
86	176	.	hypothetical protein		0.1618	0.8358	4.9629	0.0427	0
87	773	budC_1	Diacetyl reductase [(S)-acetoin forming]	EC:1.1.1.-, EC:1.1.1.76, EC:1.1.1.304	0.1374	0.8027	4.9403	0.014	0.0047
88	725	.	hypothetical protein		0.1634	0.6113	2.2064	0.0149	0
89	98	.	hypothetical protein		0.1653	0.4981	10.4389	0	0
90	935	ydhF	Oxidoreductase YdhF		0.0831	0.4425	3.8644	0.0104	0
91	449	.	hypothetical protein		0.0636	0.2849	3.5597	0.0072	0
92	386	.	hypothetical protein		0.0952	0.4842	4.0056	0.014	0
93	212	.	hypothetical protein		0.1345	0.5093	6.3075	0.0254	0
94	1259	.	hypothetical protein		0.0877	0.8688	4.5111	0.0249	0
95	1130	rapI_2	Response regulator aspartate phosphatase I	EC:3.1.-.-, EC:3.1.-.-, EC:3.1.-.-, EC:3.1.-.-, EC:3.1.-.-, EC:3.1.-.-	0.1302	0.7325	5.2084	0.0201	0
96	590	yvdT	putative HTH-type transcriptional regulator YvdT		0.0346	0.6508	3.0601	0.0183	0
97	335	sugE_1	Quaternary ammonium compound-resistance protein SugE		0.0487	0.6751	2.922	0.0097	0
98	314	sugE_2	Quaternary ammonium compound-resistance protein SugE		0.039	0.5636	3.2808	0.0069	0
99	527	speG_1	Spermidine N(1)-acetyltransferase	EC:2.3.1.57	0.1007	0.3362	4.0125	0.0041	0
100	185	.	hypothetical protein		0.242	1.0074	4.7228	0.0058	0
101	542	resA_1	Thiol-disulfide oxidoreductase ResA		0.0527	0.5449	3.7113	0.004	0
102	464	ydbD_1	putative manganese catalase		0.1056	0.2757	4.1116	0.0093	0
103	800	.	hypothetical protein		0.1124	0.4802	3.8061	0.0094	0
104	299	.	hypothetical protein		0.1364	0.7232	6.7175	0.0252	0
105	605	mftR	Putative mycofactocin biosynthesis transcriptional regulator MftR		0.081	0.472	3.8371	0.0089	0.003
106	536	cmk_1	Cytidylate kinase		0.061	0.5693	3.849	0.0121	0.0034
107	161	.	hypothetical protein		0.0758	0.487	2.8707	0.0133	0
108	827	.	hypothetical protein		0.0741	0.8338	3.4948	0.0157	0
109	764	.	hypothetical protein		0.1016	0.5801	3.9852	0.0099	0
110	839	thyA1	Thymidylate synthase 1	EC:2.1.1.45	0.112	0.7397	4.06	0.0154	0
111	2432	.	hypothetical protein		0.0858	0.5229	3.7592	0.0133	0
112	623	lexA_1	LexA repressor	EC:3.4.21.88	0.1443	0.806	5.7138	0.0346	0.0058
113	311	yneA	Cell division suppressor protein YneA	EC:3.4.-.-	0.0656	0.6638	5.4654	0.0416	0
114	677	yneB	Resolvase YneB		0.0362	0.5237	4.649	0.0175	0
115	233	.	hypothetical protein		0.1224	0.8429	5.2998	0.0277	0
116	2003	tkt	Transketolase	EC:2.2.1.1	0.0735	0.6102	4.0482	0.02	0
117	440	sirA	Sporulation inhibitor of replication protein SirA		0.1485	0.7603	5.0384	0.0196	0
118	218	.	hypothetical protein		0.1868	1.0358	6.3706	0.0296	0
119	164	ynzD	Aspartyl-phosphate phosphatase YnzD		0.2232	1.1954	5.0107	0.0393	0
120	707	dsbD	Thiol:disulfide interchange protein DsbD		0.0462	0.5293	3.3573	0.0137	0
121	365	cheY_1	Chemotaxis protein CheY		0.0671	0.5659	3.9531	0.0295	0
122	485	.	hypothetical protein		0.0758	0.6899	5.1035	0.0289	0
123	428	.	hypothetical protein		0.0954	0.7586	4.9384	0.0202	0
124	374	cotM	Spore coat protein M		0.0873	0.6575	4.685	0.0115	0
125	2726	citB	Aconitate hydratase A	EC:4.2.1.3,	0.0645	0.5786	3.9792	0.6726	0.0013
126	503	stoA_1	Sporulation thiol-disulfide oxidoreductase A		0.1137	0.6849	5.2288	0.0214	0
127	125	.	hypothetical protein		0.2273	1.0958	6.5616	0.0257	0
128	143	sspN	Small, acid-soluble spore protein N		0.1137	1.0273	5.7414	0.0225	0
129	227	tlp	Small, acid-soluble spore protein Tlp		0.0897	0.8218	3.3995	0.0237	0.008
130	416	.	Putative esterase	EC:3.1.2.-	0.0981	0.7568	3.9653	0.0389	0.0044
131	308	.	hypothetical protein		0.1059	0.5745	4.3479	0.007	0
132	287	.	hypothetical protein		0.0426	0.7876	5.9208	0.0113	0
133	593	plsY	Glycerol-3-phosphate acyltransferase	EC:2.3.1.275	0.124	1.1456	5.3935	0.0091	0
134	413	.	hypothetical protein		0.1285	0.7385	3.994	0.0078	0
135	1976	parE	DNA topoisomerase 4 subunit B	EC:5.6.2.2	0.1138	0.6136	3.633	0.023	0.0018
136	2423	parC	DNA topoisomerase 4 subunit A	EC:5.6.2.2, EC:5.6.2.2	0.0641	0.5086	4.1782	0.0178	0
137	1091	araR	Arabinose metabolism transcriptional repressor		0.1012	0.8218	5.0159	0.0158	0
138	1610	araB_1	Ribulokinase	EC:2.7.1.16	0.1194	0.5816	3.9773	0.0107	0.0023
139	1883	.	Cellobiose 2-epimerase		0.0652	0.4764	4.2238	0.0189	0
140	275	.	hypothetical protein		0.1038	0.5717	4.3061	0.0196	0.0066
141	251	.	hypothetical protein		0.1461	0.5479	5.9465	0.0043	0.0072
142	191	.	hypothetical protein		0.1279	1.0273	5.6517	0.0169	0
143	248	.	hypothetical protein		0.0657	0.911	4.1504	0.0304	0.0073
144	713	cueR	HTH-type transcriptional regulator CueR		0.0401	0.6216	4.1251	0.0167	0.0025
145	401	.	hypothetical protein		0.0712	0.7605	4.3703	0.0054	0
146	1370	yifK	putative transport protein YifK		0.0866	0.8848	3.3167	0.0118	0
147	722	yfnB_1	Putative HAD-hydrolase YfnB	EC:3.8.1.2,	0.1245	0.7366	3.3591	0.0269	0
148	482	.	hypothetical protein		0.1271	0.633	3.6374	0.0134	0
149	275	.	hypothetical protein		0.1186	0.5003	5.6166	0.0157	0
150	869	aadK	Aminoglycoside 6-adenylyltransferase	EC:2.7.7.-	0.0988	0.5101	4.6921	0.0137	0
151	524	.	hypothetical protein		0.0935	0.6011	3.1496	0.0103	0
152	1139	.	hypothetical protein	EC:3.1.1.-	0.0502	0.8391	3.7621	0.0209	0.0032
153	197	.	hypothetical protein		0.186	0.7969	4.1756	0.0273	0
154	869	.	hypothetical protein		0.1317	1.0202	6.5927	0.0273	0
155	647	.	hypothetical protein		0.101	0.6544	4.3858	0.01	0
156	563	badR	Transcriptional activatory protein BadR		0.0653	0.4721	2.9318	0.0134	0
157	938	drrA_1	Daunorubicin/doxorubicin resistance ATP-binding protein DrrA		0.0784	0.5566	2.4213	0.0138	0
158	746	.	hypothetical protein		0.0931	0.5281	3.597	0.0101	0
159	986	.	hypothetical protein		0.1119	0.5096	3.3506	0.023	0.0074
160	221	.	hypothetical protein		0.1659	1.3771	7.2156	0.0389	0
161	683	.	hypothetical protein		0.1555	0.7065	3.4751	0.0158	0
162	698	.	hypothetical protein		0.1112	0.5079	4.1397	0.0186	0
163	1082	.	hypothetical protein		0.0982	0.8742	4.9621	0.015	0
164	1181	.	hypothetical protein		0.1281	0.4339	4.8962	0.0238	0.0031
165	656	mfpA	Pentapeptide repeat protein MfpA		0.1183	0.7055	5.1909	0.0132	0
166	908	.	hypothetical protein	EC:2.7.1.190	0.099	0.5208	3.1834	0.0131	0
167	437	ohrR_1	Organic hydroperoxide resistance transcriptional regulator		0.0747	0.653	4.2471	0.0173	0
168	1511	lcfB_1	Long-chain-fatty-acid--CoA ligase	EC:6.2.1.-	0.0974	0.4827	3.3833	0.0064	0
169	1241	.	hypothetical protein		0.1417	0.5955	3.8276	0.0087	0
170	821	.	hypothetical protein		0.0747	0.7439	3.8346	0.0171	0
171	323	.	hypothetical protein		0.0631	0.6392	3.0302	0.0234	0
172	755	mta_1	HTH-type transcriptional activator mta		0.1353	0.6653	3.7593	0.0214	0
173	161	rtpA	Tryptophan RNA-binding attenuator protein inhibitory protein		0.1515	1.2175	3.1897	0.0067	0
174	947	.	hypothetical protein		0.0734	0.8114	4.4696	0.0057	0
175	383	.	hypothetical protein		0.1066	0.8218	4.8443	0.0225	0
176	1064	.	hypothetical protein		0.0807	0.6204	3.6874	0.0183	0
177	902	cmpR_1	HTH-type transcriptional activator CmpR		0.0589	0.5679	4.2345	0.0108	0
178	401	.	hypothetical protein	EC:5.3.2.6	0.0204	0.7114	3.5991	0.0188	0.0045
179	740	fabG_1	3-oxoacyl-[acyl-carrier-protein] reductase FabG	EC:1.1.1.100	0.0939	0.4658	4.3235	0.0058	0.0025
180	107	.	hypothetical protein		0	1.0045	4.3061	0.01	0
181	1886	ubiE	Ubiquinone/menaquinone biosynthesis C-methyltransferase UbiE		0.0629	0.5749	3.3682	0.0178	0.0039
182	1073	ycdA	putative lipoprotein YcdA		0.1105	0.5969	4.0896	0.0131	0
183	167	.	hypothetical protein		0.3166	1.6437	4.9212	0.0257	0
184	1400	.	hypothetical protein		0.0993	0.7039	3.0244	0.0193	0
185	1166	abgB	p-aminobenzoyl-glutamate hydrolase subunit B		0.0947	0.6845	3.188	0.0102	0.0016
186	1082	ansZ_1	L-asparaginase 2	EC:3.5.1.1, EC:3.5.1.38	0.1096	0.9106	3.1967	0.023	0.0017
187	452	yvbK	putative N-acetyltransferase YvbK		0.0813	0.566	3.9924	0.0191	0
188	1508	nylA	6-aminohexanoate-cyclic-dimer hydrolase	EC:3.5.1.4	0.0949	0.6078	3.4243	0.0136	0
189	1820	pepF1_1	Oligoendopeptidase F, plasmid	EC:3.4.24.-	0.0921	0.5795	3.7173	0.0107	0
190	269	.	hypothetical protein		0.197	0.7305	4.7845	0.048	0
191	1715	pbpX_1	Putative penicillin-binding protein PbpX		0.093	0.477	3.9146	0.0271	0
192	1328	lutA_1	Lactate utilization protein A		0.08	0.5417	3.1882	0.0146	0
193	1412	.	putative FAD-linked oxidoreductase	EC:1.1.3.15	0.1158	0.6282	2.9256	0.0168	0
194	956	blaSE	Glutamyl endopeptidase	EC:3.4.21.19	0.0684	0.608	3.1857	0.0136	0
195	773	ycdF	Glucose 1-dehydrogenase 2	EC:1.1.1.47	0.111	0.6881	3.4048	0.0126	0.0023
196	998	.	hypothetical protein		0.0983	0.6318	2.7414	0.0184	0.0055
197	1397	.	hypothetical protein		0.0849	0.649	3.7332	0.0139	0
198	842	sseB	Putative thiosulfate sulfurtransferase SseB	EC:2.8.1.1, EC:2.8.1.2, EC:3.1.1.45	0.1311	0.3978	3.0035	0.0192	0
199	428	cwlJ	Cell wall hydrolase CwlJ	EC:3.5.1.28	0.0572	0.6667	3.1317	0.0227	0
200	998	limB	Limonene 1,2-monooxygenase		0.0696	0.7799	4.2931	0.0151	0
201	1352	cwlO_1	Peptidoglycan DL-endopeptidase CwlO		0.13	0.9476	5.1176	0.016	0
202	812	.	hypothetical protein		0.0856	0.6793	4.0677	0.0106	0
203	887	natA_1	ABC transporter ATP-binding protein NatA	EC:7.2.2.4	0.0645	0.4887	4.0151	0.0195	0
204	587	betI_1	HTH-type transcriptional regulator BetI		0.1113	0.5703	3.8667	0.011	0
205	1892	.	hypothetical protein		0.0843	0.5522	3.2483	0.0086	0.001
206	314	.	hypothetical protein		0.1169	0.5322	3.6089	0.0034	0
207	602	yceC	Stress response protein SCP2		0.0746	0.8341	3.8562	0.0108	0
208	581	yceD_1	ral stress protein 16U		0.1547	0.5931	3.3738	0.013	0
209	578	yceD_2	ral stress protein 16U		0.1484	0.6473	3.2128	0.0187	0
210	773	alx	Inner membrane protein alx		0.0952	0.6498	3.5383	0.014	0
211	1190	.	hypothetical protein		0.0893	0.4803	4.3386	0.0182	0
212	1310	.	hypothetical protein		0.1186	0.6018	3.2714	0.0074	0
213	1109	stiP	Cysteine protease StiP		0.0958	0.5953	3.0724	0.0214	0
214	821	.	hypothetical protein		0.0647	0.5279	3.646	0.0145	0
215	269	.	hypothetical protein		0.0606	0.4383	3.0621	0.016	0
216	1604	.	hypothetical protein		0.0586	0.6636	2.6722	0.0081	0
217	1094	.	TelA-like protein		0.1607	0.7115	4.1999	0.0217	0
218	1259	opuAA	Glycine betaine transport ATP-binding protein OpuAA	EC:7.6.2.9	0.0487	0.5009	3.4859	0.0197	0
219	845	opuAB	Glycine betaine transport system permease protein OpuAB		0.0822	0.5013	3.1761	0.0217	0
220	881	opuAC	Glycine betaine-binding protein OpuAC		0.1206	0.5479	3.8081	0.0208	0.0041
221	1151	yxeP_1	putative hydrolase YxeP	EC:3.5.1.-, EC:3.5.1.47, EC:3.5.1.-	0.1101	0.6506	3.6332	0.0047	0
222	1433	.	hypothetical protein		0.0885	0.4814	3.135	0.0151	0
223	341	nasA_1	Nitrate transporter		0.012	0.5191	4.5327	0.0348	0.0053
224	875	nasA_2	Nitrate transporter		0.0374	0.7318	3.7162	0.021	0.0021
225	953	ldh_1	L-lactate dehydrogenase	EC:1.1.1.27	0.0858	0.4652	3.1957	0.0125	0
226	1619	lctP	L-lactate permease		0.096	0.6149	3.1897	0.0067	0
227	641	.	hypothetical protein		0.0574	0.5069	2.4146	0.0067	0
228	1319	aroP	Aromatic amino acid transport protein AroP		0.0713	0.7098	3.8363	0.0074	0
229	818	nadE	NH(3)-dependent NAD(+) synthetase	EC:6.3.1.5, EC:6.3.5.1, EC:3.5.1.42	0.05	0.5298	3.5963	0.0092	0
230	557	aroK	Shikimate kinase	EC:2.7.1.71, EC:2.7.1.71, EC:4.2.3.4	0.1687	0.707	4.8154	0.0271	0
231	725	.	hypothetical protein		0.1353	0.7471	5.0534	0.0179	0
232	917	putB	Proline dehydrogenase 2	EC:1.5.5.2	0.0624	0.6338	4.7845	0.0094	0
233	1547	rocA	1-pyrroline-5-carboxylate dehydrogenase	EC:1.2.1.88, EC:1.5.5.2, EC:1.2.1.88	0.1163	0.7263	3.6385	0.0196	0
234	1418	putP_1	High-affinity proline transporter PutP		0.1038	0.6047	3.0224	0.0129	0
235	1244	putR_1	Proline-responsive transcriptional activator PutR		0.0756	0.6654	4.2749	0.0165	0
236	845	.	Putative two-component membrane permease complex subunit SMU_746c		0.1209	0.6062	3.6647	0.0192	0.0043
237	887	.	Putative two-component membrane permease complex subunit SMU_747c		0.0922	0.6219	4.9462	0.0073	0.0041
238	620	.	hypothetical protein		0.0461	0.54	3.0787	0.0104	0.0059
239	956	cah	Cephalosporin-C deacetylase	EC:3.1.1.41	0.1625	0.474	3.8336	0.0282	0
240	428	.	hypothetical protein		0.0954	0.2759	4.0953	0.0252	0
241	329	.	hypothetical protein		0.0496	0.3287	2.8185	0	0
242	431	.	hypothetical protein		0.0758	0.5707	3.708	0.0025	0
243	770	.	hypothetical protein		0.1008	0.4861	3.217	0.0042	0
244	683	yecS	L-cystine transport system permease protein YecS		0.1376	0.8218	4.7593	0.0111	0
245	875	yckB	putative ABC transporter extracellular-binding protein YckB		0.0934	0.7318	3.8342	0.016	0
246	551	mdaB	Modulator of drug activity B	EC:1.6.5.10	0.0964	0.5539	5.6166	0.0235	0
247	941	yfmC	Fe(3+)-citrate-binding protein YfmC		0.0869	0.4816	3.7301	0.0149	0
248	989	yfiZ_1	putative siderophore transport system permease protein YfiZ		0.1116	0.6176	2.1922	0.0153	0
249	998	fecD	Fe(3+) dicitrate transport system permease protein FecD		0.0778	0.6121	2.8448	0.0184	0
250	818	yusV_1	putative siderophore transport system ATP-binding protein YusV	EC:7.2.2.-	0.1049	0.578	3.3439	0.0198	0.0044
251	722	recF_1	DNA replication and repair protein RecF		0.0736	0.5456	4.0023	0.0224	0
252	1436	bglC_1	Aryl-phospho-beta-D-glucosidase BglC	EC:3.2.1.86	0.0997	0.5834	4.1353	0.0181	0
253	167	.	hypothetical protein		0.1461	0.9393	8.3046	0.0386	0
254	812	ybdM	putative serine/threonine-protein kinase YbdM	EC:2.7.11.1	0.1107	0.4731	3.6864	0.012	0
255	1514	pcpB	Pentachlorophenol 4-monooxygenase	EC:1.14.13.127	0.0756	0.4882	3.3425	0.015	0.0024
256	764	yqcG_1	Ribonuclease YqcG		0.0856	0.6446	5.1335	0.0297	0
257	2060	apc3	Acetophenone carboxylase gamma subunit	EC:3.5.2.14	0.0635	0.4737	3.6605	0.0126	0
258	1994	apc4	Acetophenone carboxylase delta subunit	EC:3.5.2.14	0.08	0.5388	3.3671	0.0184	0
259	1082	potD	Spermidine/putrescine-binding periplasmic protein		0.1171	0.6557	3.817	0.012	0
260	413	phnT	Putative 2-aminoethylphosphonate import ATP-binding protein PhnT	EC:7.2.2.7,	0.089	0.5003	3.1203	0.0052	0
261	704	potA	Spermidine/putrescine import ATP-binding protein PotA	EC:7.2.2.7,	0.1103	0.5456	3.4449	0.0077	0
262	872	potB	Spermidine/putrescine transport system permease protein PotB		0.1031	0.531	3.8473	0.0161	0
263	815	ydcV	Inner membrane ABC transporter permease protein YdcV		0.1153	0.3988	3.6095	0.0132	0
264	797	.	hypothetical protein		0.0923	0.6797	2.9786	0.0135	0
265	1184	ynfM_1	Inner membrane transport protein YnfM		0.0656	0.491	3.2268	0.0274	0.0031
266	10751	srfAA	Surfactin synthase subunit 1		0.0811	0.5843	3.9456	0.0144	0.001
267	10766	srfAB	Surfactin synthase subunit 2		0.0927	0.5661	3.2011	0.0154	0.0012
268	3845	srfAC	Surfactin synthase subunit 3	EC:6.3.2.14,	0.0872	0.5923	3.4798	0.0214	0
269	731	srfAD	Surfactin synthase thioesterase subunit		0.095	0.485	2.8942	0.0089	0
270	920	.	hypothetical protein		0.1022	0.5568	4.6567	0.0141	0
271	1349	lysN	2-aminoadipate transaminase		0.1212	0.7086	4.8993	0.0104	0
272	671	sfp	4'-phosphopantetheinyl transferase sfp	EC:2.7.8.-	0.14	0.6457	4.6905	0.0306	0
273	752	axe1	Carbohydrate acetyl esterase/feruloyl esterase		0.1141	0.5894	2.7449	0.0057	0.0048
274	485	.	hypothetical protein		0.1263	0.6697	5.1035	0.0089	0
275	401	.	hypothetical protein		0.0712	1.0549	5.5272	0.0296	0.009
276	995	.	hypothetical protein		0.1109	0.6733	3.1647	0.0217	0
277	968	.	hypothetical protein		0.1056	0.6615	4.3727	0.0212	0
278	89	.	hypothetical protein		0.3182	1.0958	5.7414	0.048	0
279	662	.	hypothetical protein		0.1296	0.7735	3.5072	0.0163	0.0027
280	1118	ntdC_1	Glucose-6-phosphate 3-dehydrogenase		0.106	0.4671	4.0175	0.0116	0.0016
281	857	gltR_1	HTH-type transcriptional regulator GltR		0.1812	0.5287	3.0715	0.0126	0
282	1664	ddc_1	L-2,4-diaminobutyrate decarboxylase	EC:4.1.1.15, EC:4.1.1.22, EC:4.1.1.86	0.1032	0.5272	3.538	0.011	0.0022
283	1721	mcp4	Methyl-accepting chemotaxis protein 4		0.0808	0.4811	3.7209	0.0151	0
284	743	tcyC	L-cystine import ATP-binding protein TcyC	EC:7.4.2.1, EC:7.4.2.1	0.088	0.57	3.2643	0.0145	0
285	701	tcyB	L-cystine transport system permease protein TcyB		0.0758	0.6041	2.8707	0.0185	0
286	806	tcyA	L-cystine-binding protein TcyA		0.0761	0.5744	3.5217	0.0295	0.0045
287	1409	rocR_1	Arginine utilization regulatory protein RocR		0.0784	0.7344	4.9474	0.0161	0
288	1202	rocD	Ornithine aminotransferase	EC:2.6.1.13, EC:2.6.1.11, EC:2.6.1.17	0.1292	0.8936	4.8537	0.0279	0
289	1436	rocE	Amino-acid permease RocE		0.0342	0.5422	3.1284	0.0181	0
290	893	rocF_1	Arginase	EC:3.5.3.1, EC:3.5.3.8, EC:3.5.3.11, EC:3.5.3.17	0.0641	0.4854	4.2772	0.0109	0
291	644	.	hypothetical protein		0.1586	0.7033	5.7681	0.0084	0
292	452	hosA	Transcriptional regulator HosA		0.0813	0.5878	5.9315	0.1622	0
293	518	paiA	Spermidine/spermine N(1)-acetyltransferase		0.1025	0.6651	4.0821	0.1916	0
294	623	paiB	Protease synthase and sporulation protein PAI 2		0.0984	0.8218	4.3061	0.0242	0.0029
295	872	gltC_1	HTH-type transcriptional regulator GltC		0.0984	0.6439	4.6168	0.0173	0.0021
296	569	bsdB	putative UbiX-like flavin prenyltransferase	EC:2.5.1.129	0.079	0.8305	3.8981	0.0284	0
297	1421	bsdC	Phenolic acid decarboxylase subunit C	EC:4.1.1.98	0.1237	0.6589	3.2341	0.0198	0
298	227	bsdD	Phenolic acid decarboxylase subunit D		0.1077	0.6056	3.6262	0.0142	0
299	458	.	hypothetical protein		0.0624	0.6446	4.9534	0.0118	0
300	446	.	hypothetical protein		0.119	0.5295	4.2772	0.0193	0
301	803	.	hypothetical protein		0.1832	0.6501	4.1133	0.0215	0.0045
302	341	.	hypothetical protein		0.1316	0.6344	3.7773	0.0126	0
303	1625	yxiD_1	Ribonuclease YxiD		0.1183	0.5701	5.2118	0.014	0
304	278	.	hypothetical protein		0.1173	0.5656	3.8894	0.031	0
305	383	.	hypothetical protein		0.0959	0.7191	4.9789	0.0281	0
306	1019	alsB	D-allose-binding periplasmic protein		0.0842	0.5028	3.4449	0.0233	0
307	1769	yehU_1	Sensor histidine kinase YehU	EC:2.7.13.3	0.0532	0.6965	4.1747	0.0195	0
308	1202	.	putative response regulatory protein		0.0952	0.6394	3.1785	0.0225	0
309	1079	chvE	Multiple sugar-binding periplasmic receptor ChvE		0.0796	0.6118	4.2582	0.008	0
310	1568	xylG	Xylose import ATP-binding protein XylG	, EC:7.5.2.-, EC:7.5.2.7, EC:7.5.2.10, EC:7.5.2.-	0.0808	0.4714	3.5239	0.0096	0.0012
311	1211	xylH	Xylose transport system permease protein XylH		0.0608	0.5289	3.9224	0.0143	0.0015
312	1265	oxlT	Oxalate:formate antiporter		0.0937	0.4596	3.7551	0.0162	0
313	917	.	hypothetical protein	EC:3.4.15.5, EC:2.3.1.-,	0.0981	0.6124	2.533	0.0247	0
314	2072	bglY	Beta-galactosidase BglY	EC:3.2.1.23	0.0849	0.4377	3.5396	0.0104	0
315	1151	phy	3-phytase	EC:3.1.3.8	0.103	0.5137	3.723	0.0094	0
316	1490	dtpT	Di-/tripeptide transporter		0.1153	0.5688	3.7776	0.0138	0
317	1760	.	hypothetical protein		0.072	0.5488	3.3451	0.0184	0
318	221	.	hypothetical protein		0.0922	0.5775	5.1207	0.0341	0.0164
319	1478	gerAA_1	Spore germination protein A1		0.0719	0.5735	3.7383	0.0095	0
320	1223	gerBC_1	Spore germination protein B3		0.0802	0.4512	3.8417	0.0212	0
321	1109	yndE_1	Spore germination protein YndE		0.059	0.4887	3.2121	0.0156	0
322	728	mta_2	HTH-type transcriptional activator mta		0.0842	0.6629	4.6073	0.0089	0
323	683	lolD	Lipoprotein-releasing system ATP-binding protein LolD		0.0897	0.6056	3.4751	0.0095	0
324	1544	macB	Macrolide export ATP-binding/permease protein MacB		0.1139	0.6192	4.3813	0.0196	0
325	689	srrA_1	Transcriptional regulatory protein SrrA		0.0593	0.6861	4.6431	0.0172	0
326	1424	srrB	Sensor protein SrrB		0.0804	0.7198	4.1701	0.0121	0
327	1718	yoaH_1	Putative methyl-accepting chemotaxis protein YoaH		0.1119	0.6311	3.7875	0.0132	0.0021
328	1361	yclM	Aspartokinase 3	EC:2.7.2.4, EC:3.5.2.6	0.1051	0.5069	2.9972	0.0127	0
329	950	feuB_1	Iron-uptake system permease protein FeuB		0.0947	0.4667	3.4231	0.0193	0
330	941	feuC_1	Iron-uptake system permease protein FeuC		0.0738	0.5968	2.633	0.0172	0
331	761	yusV_2	putative siderophore transport system ATP-binding protein YusV	EC:7.2.2.-	0.102	0.4659	3.5262	0.017	0
332	938	yclQ	putative ABC transporter solute-binding protein YclQ		0.0959	0.5461	3.4669	0.0127	0
333	1415	emrY_1	putative multidrug resistance protein EmrY		0.0751	0.6268	3.7952	0.0099	0
334	881	betI_2	HTH-type transcriptional regulator BetI		0.0928	0.6262	3.398	0.0086	0
335	827	bcpA	Carboxyvinyl-carboxyphosphonate phosphorylmutase	EC:4.1.1.112, EC:4.1.3.30	0.0939	0.4645	3.8068	0.0196	0
336	737	nfrA2	FMN reductase [NAD(P)H]	EC:1.-.-.-, EC:1.-.-.-, EC:1.5.1.38, EC:1.5.1.39	0.0721	0.7083	3.6409	0.0205	0
337	284	ycnE	Putative monooxygenase YcnE		0.0718	0.9343	4.714	0.0228	0.0064
338	281	ziaR	Transcriptional repressor SmtB		0.058	0.6645	3.6647	0.0077	0.0129
339	1415	gabR_1	HTH-type transcriptional regulatory protein GabR		0.0665	0.5781	3.9047	0.0229	0.0038
340	1316	davT	5-aminovalerate aminotransferase DavT	EC:2.6.1.19, EC:2.6.1.19, EC:2.6.1.22, EC:2.6.1.48	0.0652	0.4867	3.2958	0.0181	0.0028
341	1391	yhdG_1	putative amino acid permease YhdG		0.1176	0.5101	2.8955	0.0085	0
342	1394	gabD	Succinate-semialdehyde dehydrogenase [NADP(+)]	EC:1.2.1.16, EC:1.2.1.79, EC:1.2.1.20	0.0968	0.6928	4.1857	0.0186	0
343	887	.	hypothetical protein		0.1106	0.4887	3.1423	0.011	0
344	635	.	hypothetical protein		0.1029	0.5892	3.3311	0.0119	0
345	1658	ycnJ	Copper transport protein YcnJ		0.0888	0.6064	3.0835	0.0137	0
346	572	ycnK	HTH-type transcriptional repressor YcnK		0.0857	0.654	4.2384	0.0075	0
347	296	.	hypothetical protein		0.1515	0.8301	5.0455	0.0218	0
348	2315	nasB	Assimilatory nitrate reductase electron transfer subunit	EC:1.7.1.15	0.0883	0.6643	2.7443	0.014	0.0031
349	2159	nasC	Assimilatory nitrate reductase catalytic subunit	EC:1.7.7.2, EC:1.7.99.-, EC:1.9.6.1	0.1004	0.5296	3.5645	0.0125	0
350	2420	nasD	Nitrite reductase [NAD(P)H]	EC:1.7.1.15	0.1031	0.6803	3.8205	0.0156	0.0008
351	320	nasE	Assimilatory nitrite reductase [NAD(P)H] small subunit	EC:1.7.1.15	0.102	0.4608	3.0585	0.0101	0
352	164	.	hypothetical protein		0.0496	0.3586	4.0712	0.0197	0.011
353	1463	nasF	Uroporphyrinogen-III C-methyltransferase	EC:2.1.1.107, EC:1.3.1.76, EC:4.99.1.4, EC:2.1.1.107, EC:2.1.1.107, EC:4.2.1.75	0.0978	0.4783	3.5296	0.0207	0.005
354	944	glpQ_1	Glycerophosphodiester phosphodiesterase	EC:3.1.4.46, EC:3.1.4.44	0.0649	0.5844	3.6089	0.0229	0.0019
355	677	gntR	putative D-xylose utilization operon transcriptional repressor		0.1388	0.6691	5.2587	0.0159	0
356	1643	sdcS_1	Sodium-dependent dicarboxylate transporter SdcS		0.0871	0.6719	3.2688	0.0138	0
357	398	.	hypothetical protein		0.041	0.4202	4.7917	0.0244	0
358	398	fabZ_1	3-hydroxyacyl-[acyl-carrier-protein] dehydratase FabZ	EC:4.2.1.59, EC:3.5.1.108, EC:4.2.1.59	0.0513	0.2225	4.5327	0.0081	0.0046
359	713	.	hypothetical protein		0.086	0.5939	3.6909	0.0167	0.0025
360	2570	.	hypothetical protein		0.1003	0.6751	4.1001	0.0135	0.0014
361	2048	ulaC	Ascorbate-specific PTS system EIIA component	EC:2.7.1.194	0.0859	0.6305	3.4802	0.019	0
362	281	.	hypothetical protein	EC:2.7.1.194	0.0435	0.7694	2.3821	0.0115	0
363	1373	ulaA	Ascorbate-specific PTS system EIIC component	EC:2.7.1.194,	0.0774	0.3948	3.6855	0.011	0.0026
364	764	ycsE	5-amino-6-(5-phospho-D-ribitylamino)uracil phosphatase YcsE	EC:3.1.3.24	0.0428	0.5157	4.458	0.0184	0
365	761	.	hypothetical protein	EC:3.5.2.9	0.0805	0.5436	4.0009	0.0199	0.0024
366	1211	mntH_1	Divalent metal cation transporter MntH		0.0776	0.6998	4.1782	0.0161	0.0015
367	791	.	hypothetical protein		0.1137	0.6102	3.7841	0.0136	0
368	731	kipI	Kinase A inhibitor	EC:3.5.1.54,	0.1174	0.512	3.8119	0.0044	0
369	1013	kipA	KipI antagonist	EC:6.3.4.6,	0.0646	0.5155	4.4335	0.0213	0.0036
370	749	kipR_1	HTH-type transcriptional regulator KipR		0.0436	0.526	2.2736	0.0159	0
371	638	lipC_1	Spore germination lipase LipC		0.0961	0.5247	2.992	0.0186	0
372	1433	mtlA	PTS system mannitol-specific EIICB component	EC:2.7.1.197	0.1198	0.5296	3.207	0.0075	0.0013
373	440	mtlF	Mannitol-specific phosphotransferase enzyme IIA component	EC:2.7.1.197	0.1206	1.0063	3.7495	0.0196	0.0082
374	1151	mtlD	Mannitol-1-phosphate 5-dehydrogenase	EC:1.1.1.17	0.0817	0.7534	3.3193	0.0122	0
375	2078	mtlR	Transcriptional regulator MtlR		0.0886	0.5076	3.7282	0.0177	0.0017
376	869	ydaD_1	ral stress protein 39	EC:1.1.1.47,	0.08	0.5668	4.217	0.0162	0.0021
377	503	ydaE	putative D-lyxose ketol-isomerase	EC:5.3.1.15	0.0893	0.587	3.3833	0.0236	0.0072
378	422	ydaG	ral stress protein 26		0.1064	0.7228	6.1079	0.0102	0.0043
379	803	amj	Lipid II flippase Amj		0.0916	0.6379	4.3703	0.0215	0
380	947	msrR	Regulatory protein MsrR		0.0863	0.5098	3.0524	0.0114	0
381	296	.	hypothetical protein		0.0551	0.7969	2.2618	0.0109	0.0061
382	410	.	hypothetical protein		0.0398	0.6479	5.1547	0.0184	0.0044
383	434	lrpC_1	HTH-type transcriptional regulator LrpC		0.1599	0.6348	5.1079	0.0174	0
384	2183	topB	DNA topoisomerase 3	EC:5.6.2.1, EC:3.6.4.12	0.0824	0.5599	4.0222	0.0183	0.0017
385	182	.	hypothetical protein		0.0671	0.485	4.8002	0.0532	0
386	401	ycgJ_1	putative methyltransferase YcgJ		0.1018	0.4661	4.4989	0.0161	0
387	200	.	hypothetical protein		0.0814	0.5888	4.1133	0.0161	0
388	1820	.	hypothetical protein		0.0899	0.677	4.1429	0.0196	0
389	1721	ydaP	Putative thiamine pyrophosphate-containing protein YdaP	EC:1.2.5.1, EC:1.2.3.3, EC:2.8.3.-	0.0784	0.63	4.081	0.0182	0
390	974	.	hypothetical protein		0.0504	0.3945	3.8158	0.0266	0
391	830	.	putative NAD-dependent oxidoreductase		0.0886	0.4984	2.8603	0.0208	0
392	251	.	hypothetical protein		0.1299	0.5088	3.6909	0.0129	0
393	548	ydaF_1	Putative ribosomal N-acetyltransferase YdaF	EC:2.3.1.267, EC:2.3.1.-	0.1267	0.4671	4.3296	0.0197	0
394	1280	mntH_2	Divalent metal cation transporter MntH		0.1054	0.5928	4.2758	0.027	0
395	260	.	hypothetical protein		0.1254	0.3779	3.5636	0.0414	0
396	1421	aspA_1	Aspartate ammonia-lyase	EC:4.3.1.1	0.0892	0.4577	4.2152	0.0129	0
397	1196	oleD	Oleandomycin glycosyltransferase		0.1026	0.7498	3.7988	0.0217	0
398	821	.	hypothetical protein		0.0896	0.6119	3.8346	0.0079	0
399	1418	nhaC_1	Na(+)/H(+) antiporter NhaC		0.0375	0.424	3.2773	0.0145	0.0026
400	692	.	hypothetical protein		0.0472	0.5692	4.5484	0.0172	0
401	437	gsiB	Glucose starvation-inducible protein B		0.2149	1.0132	4.483	0.0247	0
402	1040	.	hypothetical protein		0.0943	0.6632	4.3681	0.0208	0
403	1244	gltP	Proton/glutamate-aspartate symporter		0.1117	0.6971	3.9429	0.0278	0
404	935	yxlF_1	putative ABC transporter ATP-binding protein YxlF		0.0874	0.569	4.1957	0.0127	0
405	767	.	hypothetical protein		0.0693	0.6164	3.4987	0.0155	0
406	329	.	hypothetical protein		0.124	0.8069	3.2883	0.0229	0
407	1151	ydbM	Putative acyl-CoA dehydrogenase YdbM	EC:1.3.8.1	0.0923	0.4537	3.9921	0.0113	0
408	143	.	hypothetical protein		0.1421	0.4109	3.2295	0.045	0
409	173	.	hypothetical protein		0.0705	0.6801	5.6424	0.0621	0
410	320	ydbP	Thioredoxin-like protein YdbP		0.1402	0.6145	4.9902	0.0303	0
411	1085	ddl	D-alanine--D-alanine ligase	EC:6.3.2.4	0.0678	0.6629	5.0912	0.0149	0
412	1370	murF	UDP-N-acetylmuramoyl-tripeptide--D-alanyl-D- alanine ligase	EC:6.3.2.10	0.0955	0.5107	4.7112	0.011	0
413	689	.	Thermostable monoacylglycerol lipase		0.083	0.486	4.7928	0.011	0
414	1463	cshA	DEAD-box ATP-dependent RNA helicase CshA	EC:3.6.4.13, EC:3.6.4.13	0.1481	0.768	5.012	0.0177	0
415	482	.	hypothetical protein		0.0932	0.5105	5.8841	0.0067	0
416	1481	.	hypothetical protein		0.0939	0.559	3.6959	0.0131	0
417	641	gluP_1	Rhomboid protease GluP		0.1657	0.7374	3.0585	0.0185	0
418	1007	ydcC	Sporulation protein YdcC		0.1299	0.9393	3.8447	0.0075	0
419	1175	alr_2	Alanine racemase	EC:5.1.1.1	0.1148	0.6457	4.35	0.0184	0.0031
420	281	ndoAI	Antitoxin EndoAI		0.1741	1.0492	5.1306	0.0153	0.0064
421	350	ndoA	Endoribonuclease EndoA	EC:3.1.-.-	0.1399	1.0396	5.2998	0.0246	0.0052
422	905	rsbRA	RsbT co-antagonist protein RsbRA		0.1626	0.762	5.3042	0.0191	0.002
423	365	rsbS	RsbT antagonist protein RsbS		0.246	0.6736	3.2472	0.0207	0.0099
424	401	rsbT	Serine/threonine-protein kinase RsbT	EC:2.7.11.1	0.1527	0.8832	2.4422	0.0242	0.009
425	1007	rsbU	Phosphoserine phosphatase RsbU	EC:3.1.3.3	0.0893	0.5675	3.127	0.015	0.0018
426	326	rsbV	Anti-sigma-B factor antagonist		0.1502	0.7238	3.9505	0.0033	0
427	482	rsbW	Serine-protein kinase RsbW	EC:2.7.11.1	0.1525	0.7146	2.9955	0.009	0
428	794	sigB	RNA polymerase sigma-B factor		0.0772	0.5334	3.7048	0.0095	0
429	599	rsbX	Phosphoserine phosphatase RsbX	EC:3.1.3.3	0.0955	0.8054	5.2534	0.0252	0.003
430	509	ntdB	Kanosamine-6-phosphate phosphatase	EC:2.4.1.14, EC:3.1.3.24, EC:3.1.3.92	0.0802	0.6188	3.2422	0.0191	0.0036
431	665	ntdC_2	Glucose-6-phosphate 3-dehydrogenase	EC:1.1.1.361	0.0492	0.4887	4.3449	0.0146	0
432	350	ntdC_3	Glucose-6-phosphate 3-dehydrogenase	EC:1.1.1.361	0.1515	0.7024	3.0915	0.0123	0
433	1184	glcP	Glucose/mannose transporter GlcP		0.076	0.799	3.8373	0.0219	0
434	659	.	hypothetical protein		0.1054	0.8966	6.4982	0.0147	0.0028
435	443	.	hypothetical protein	EC:1.20.4.1, EC:2.3.1.1	0.1659	0.8663	5.3535	0.0243	0.0041
436	1043	ywlC	Threonylcarbamoyl-AMP synthase	EC:2.7.7.87	0.047	0.8124	4.3061	0.0186	0.0017
437	560	mntP_1	putative manganese efflux pump MntP		0.1021	0.6153	4.6054	0.0212	0.0032
438	452	ywlE	Protein-arginine-phosphatase	EC:3.1.3.48	0.1265	0.6967	7.1863	0.0239	0
439	449	ywlF	Putative sugar phosphate isomerase YwlF	EC:5.3.1.6	0.0727	0.5698	5.0525	0.0096	0
440	542	.	hypothetical protein		0.0754	0.3451	3.9968	0.0159	0
441	1247	glyA	Serine hydroxymethyltransferase	EC:2.1.2.1	0.0951	0.4899	4.5545	0.0217	0
442	629	upp	Uracil phosphoribosyltransferase	EC:2.4.2.9	0.0714	0.7044	3.6089	0.024	0
443	383	.	hypothetical protein		0.1385	0.7962	4.3061	0.0141	0
444	734	atpB	ATP synthase subunit a		0.1225	0.483	2.6715	0.0044	0
445	212	atpE	ATP synthase subunit c		0.1537	0.5556	8.4908	0.0203	0
446	518	atpF	ATP synthase subunit b		0.0867	0.6841	5.0777	0.0312	0
447	554	atpH	ATP synthase subunit delta		0.1917	0.5153	3.0724	0.0097	0
448	1508	atpA	ATP synthase subunit alpha	EC:7.1.2.2, EC:7.2.2.1	0.0895	0.6405	5.3077	0.0229	0.0024
449	884	benM	HTH-type transcriptional regulator BenM		0.0694	0.5126	3.5032	0.0085	0.0041
450	599	.	hypothetical protein		0.1159	0.5095	4.6506	0.0234	0
451	476	lrp_1	Leucine-responsive regulatory protein		0.1201	0.7857	3.1415	0.0227	0
452	581	chrA1	Chromate transport protein		0.1195	0.6778	3.1075	0.0111	0
453	536	srpC_1	putative chromate transport protein		0.0838	0.5326	4.0414	0.0101	0
454	1316	ywqF	UDP-glucose 6-dehydrogenase YwqF	EC:1.1.1.22	0.0684	0.4268	3.7666	0.009	0
455	752	ywqE	Tyrosine-protein phosphatase YwqE	EC:3.1.3.48	0.125	0.4322	2.8135	0.0144	0
456	725	ywqC_1	putative capsular polysaccharide biosynthesis protein YwqC		0.0733	0.6656	4.1281	0.0104	0
457	143	.	hypothetical protein		0.1989	1.5752	4.6649	0.06	0
458	1598	.	hypothetical protein		0.1024	0.6229	3.5547	0.0135	0.0045
459	2765	rapA_1	RNA polymerase-associated protein RapA	EC:2.7.11.1, EC:3.6.4.-	0.1198	0.5633	4.1473	0.0133	0.0013
460	317	ureA	Urease subunit gamma	EC:3.5.1.5, EC:3.5.1.5	0.1801	0.4962	3.4124	0.034	0
461	374	ureB	Urease subunit beta	EC:3.5.1.5, EC:3.5.1.5	0.0873	0.3945	3.7204	0.0202	0
462	1709	ureC	Urease subunit alpha	EC:3.5.1.5	0.1053	0.4556	3.8679	0.0076	0
463	884	ywpJ_1	Phosphatase YwpJ	EC:3.1.3.24	0.1341	0.4792	4.7878	0.0171	0.0021
464	770	glcR_1	HTH-type transcriptional repressor GlcR		0.0902	0.4989	4.6244	0.0294	0.0024
465	617	fsaB	Fructose-6-phosphate aldolase 2	EC:2.2.1.2, EC:4.1.2.-, EC:4.1.2.-	0.0927	0.5585	4.2643	0.0192	0.0118
466	785	srlD	Sorbitol-6-phosphate 2-dehydrogenase	EC:1.1.1.100, EC:1.1.1.140, EC:1.1.1.-, EC:1.1.1.76, EC:1.1.1.304, EC:1.1.1.385	0.0885	0.5144	3.7473	0.0069	0.0023
467	365	srlB	PTS system glucitol/sorbitol-specific EIIA component	EC:2.7.1.198	0.0335	0.4581	4.2355	0.0207	0
468	1007	srlE	PTS system glucitol/sorbitol-specific EIIB component	EC:2.7.1.198,	0.0447	0.4207	3.896	0.0172	0
469	548	srlA	PTS system glucitol/sorbitol-specific EIIC component		0.1416	0.7186	3.859	0.0118	0
470	443	.	hypothetical protein		0.0922	0.5109	3.9569	0.0073	0
471	962	sorC_1	Sorbitol operon regulator		0.0807	0.594	4.5609	0.0135	0
472	341	ssbB	Single-stranded DNA-binding protein B		0.1436	0.9516	5.4392	0.0348	0
473	389	.	hypothetical protein		0.0944	0.8851	3.9748	0.0471	0
474	389	mscL	Large-conductance mechanosensitive channel		0.1679	0.6575	2.6499	0.0194	0
475	434	fabZ_2	3-hydroxyacyl-[acyl-carrier-protein] dehydratase FabZ	EC:4.2.1.59	0.1505	0.8162	4.2764	0.0149	0
476	824	flgG_1	Flagellar basal-body rod protein FlgG		0.1042	0.5499	4.1338	0.0144	0.0044
477	839	flgG_2	Flagellar basal-body rod protein FlgG		0.0877	0.7514	3.6294	0.0257	0
478	1001	mreB_1	Rod shape-determining protein MreB		0.1225	0.935	4.7444	0.0302	0.0127
479	275	spoIIID	Stage III sporulation protein D		0.0741	1.1077	6.7399	0.0274	0.0066
480	428	.	putative HTH-type transcriptional regulator/GBAA_1941/BAS1801		0.0858	0.5977	3.3726	0.0227	0.0042
481	1193	pbuE_1	Purine efflux pump PbuE		0.1062	0.603	3.3323	0.0172	0
482	572	bcrC_1	Undecaprenyl-diphosphatase BcrC	EC:3.6.1.27	0.0786	0.5508	2.6152	0.0189	0
483	929	ppaC	Manganese-dependent inorganic pyrophosphatase	EC:3.6.1.1	0.1012	0.6045	3.7782	0.0279	0
484	827	ydbD_2	putative manganese catalase		0.0494	0.3811	2.5587	0.0065	0
485	725	.	hypothetical protein		0.1353	0.6928	3.2029	0.0045	0
486	515	mce3R	Transcriptional repressor Mce3R		0.1189	0.8792	3.8054	0.0147	0
487	947	fcl	GDP-L-fucose synthase		0.0777	0.4161	3.434	0.0205	0
488	410	hrp1_1	Hypoxic response protein 1	EC:1.1.1.205	0.0996	0.7919	5.1547	0.0184	0
489	956	corA_1	Magnesium transport protein CorA		0.1069	0.6389	4.2116	0.0248	0
490	1298	corC_1	Magnesium and cobalt efflux protein CorC	EC:2.5.1.3,	0.0976	0.577	4.8132	0.0191	0
491	1211	nrgA	Ammonium transporter NrgA		0.1182	0.6591	3.965	0.0169	0
492	350	nrgB	Nitrogen regulatory PII-like protein		0.2098	0.7867	4.122	0.0216	0.0052
493	572	clpP_1	ATP-dependent Clp protease proteolytic subunit	EC:3.4.21.92	0.0857	0.7057	4.5991	0.0226	0
494	608	sigJ_1	ECF RNA polymerase sigma factor SigJ		0.0806	0.7935	3.9879	0.0053	0
495	872	spoIIQ	Stage II sporulation protein Q	EC:3.4.24.75	0.1125	0.8134	3.7882	0.021	0
496	506	ywnH_1	Putative phosphinothricin acetyltransferase YwnH	EC:2.3.1.183	0.113	0.6614	4.1787	0.0107	0
497	443	.	hypothetical protein		0.1567	0.733	3.6078	0.0122	0.0041
498	1466	clsA	Major cardiolipin synthase ClsA	EC:2.7.8.-	0.0948	0.7193	4.262	0.0228	0.0025
499	1436	hsrA	putative transport protein HsrA		0.0997	0.3706	3.1284	0.0105	0
500	227	ybdZ	Enterobactin biosynthesis protein YbdZ		0.0897	0.3028	4.0794	0.0095	0
501	7163	dhbF	Dimodular nonribosomal peptide synthase	EC:6.3.2.14,	0.0657	0.5314	3.3612	0.0158	0.001
502	935	dhbB	Isochorismatase	EC:3.3.2.1, EC:6.3.2.14	0.0918	0.727	2.9811	0.0173	0
503	1631	dhbE	2,3-dihydroxybenzoate-AMP ligase	EC:6.3.2.14, EC:2.7.7.58, EC:6.3.2.-	0.0827	0.4532	3.7045	0.0119	0
504	1205	dhbC	Isochorismate synthase DhbC	EC:5.4.4.2, EC:5.4.4.2	0.078	0.597	3.342	0.0072	0
505	770	dhbA	2,3-dihydro-2,3-dihydroxybenzoate dehydrogenase	EC:1.3.1.28	0.0955	0.5372	3.6191	0.0098	0
506	851	besA	Ferri-bacillibactin esterase BesA		0.0961	0.8218	4.3667	0.0089	0
507	1022	feuC_2	Iron-uptake system permease protein FeuC		0.088	0.4724	4.1419	0.0127	0
508	1004	feuB_2	Iron-uptake system permease protein FeuB		0.0896	0.5692	3.5477	0.0215	0
509	956	feuA	Iron-uptake system-binding protein		0.124	0.6698	3.6716	0.0226	0
510	1595	btr	HTH-type transcriptional activator Btr		0.0872	0.8218	4.1118	0.0271	0
511	386	.	hypothetical protein		0.1374	0.6371	4.9403	0.0223	0
512	641	.	hypothetical protein		0.1083	0.722	4.9902	0.0168	0
513	407	ywnA	Putative HTH-type transcriptional regulator YwnA		0.1103	0.8218	5.3193	0.0212	0
514	380	.	hypothetical protein		0.0967	0.5177	5.425	0.0113	0
515	479	.	hypothetical protein		0.179	0.4931	3.6602	0.0068	0
516	251	.	hypothetical protein		0.1137	0.5479	2.8707	0.0172	0
517	1025	moaA	GTP 3',8-cyclase	EC:4.1.99.22	0.0997	0.817	2.9714	0.0137	0
518	791	fdhD	Sulfurtransferase FdhD		0.0568	0.5603	3.2622	0.0164	0
519	1262	yhjX	putative MFS-type transporter YhjX		0.0745	0.5076	4.1731	0.018	0
520	2351	.	putative oxidoreductase	EC:1.17.1.9, EC:1.7.7.2, EC:1.7.99.-, EC:1.17.1.10	0.1009	0.5828	3.1417	0.0175	0.0023
521	677	.	hypothetical protein		0.0905	0.7709	4.4204	0.0191	0.0027
522	692	.	hypothetical protein		0.0768	0.6546	4.0265	0.0156	0
523	980	lytB_1	Amidase enhancer		0.1335	0.7339	3.9505	0.0121	0
524	1307	murAA	UDP-N-acetylglucosamine 1-carboxyvinyltransferase 1	EC:2.5.1.7	0.1502	0.8294	3.1209	0.0264	0
525	197	.	hypothetical protein		0.2273	1.0958	7.8292	0.0328	0.0184
526	554	opcR_1	HTH-type transcriptional repressor OpcR		0.1917	0.7463	7.8207	0.0097	0
527	1472	gbsA	Betaine aldehyde dehydrogenase	EC:1.2.1.8	0.1139	0.5825	4.2096	0.0176	0
528	1208	gbsB	Alcohol dehydrogenase	EC:1.1.1.1	0.1117	0.8647	5.0433	0.008	0
529	581	yuaD	Putative metal-sulfur cluster biosynthesis proteins YuaD		0.0773	0.7286	4.7944	0.0167	0
530	485	.	hypothetical protein		0.0842	0.6494	2.6581	0.0044	0
531	1319	ktrB_1	Ktr system potassium uptake protein B		0.0682	0.4782	3.4449	0.0123	0
532	656	ktrA_1	Ktr system potassium uptake protein A		0.0685	0.5104	4.483	0.0148	0.0055
533	647	pcp	Pyrrolidone-carboxylate peptidase	EC:3.4.19.3	0.0631	0.5479	3.4289	0.0133	0
534	128	.	hypothetical protein		0.0634	0.3823	4.0056	0.0251	0
535	1112	rapG	Response regulator aspartate phosphatase G	EC:3.1.-.-, EC:3.1.-.-, EC:3.1.-.-,	0.0735	0.6911	5.3855	0.0243	0
536	188	.	hypothetical protein		0.1732	1.6176	6.2882	0.0343	0
537	995	.	hypothetical protein		0.1274	0.6238	4.5136	0.0282	0
538	593	.	hypothetical protein	EC:3.4.22.70	0.0689	0.6641	4.1756	0.02	0.0061
539	584	thiT	Thiamine transporter ThiT		0.0909	0.8092	3.1799	0.0148	0.0062
540	692	ganA	Beta-galactosidase GanA	EC:3.2.1.23, EC:3.2.1.23	0.0709	0.555	4.9958	0.0172	0
541	1274	ganB	Arabinogalactan endo-beta-1,4-galactanase	EC:3.2.1.89	0.0931	0.5879	4.2149	0.011	0
542	1130	ald_1	Alanine dehydrogenase	EC:1.4.1.1, EC:1.5.1.24	0.1266	0.7237	4.2033	0.0153	0
543	1424	alsT_1	Amino-acid carrier protein AlsT		0.1263	0.7821	4.3877	0.0212	0.0026
544	1685	yoaH_2	Putative methyl-accepting chemotaxis protein YoaH		0.1383	0.8774	4.352	0.0224	0
545	386	.	hypothetical protein		0.1374	0.9429	4.5397	0.0168	0
546	707	graR_1	Response regulator protein GraR		0.1271	0.9333	5.2549	0.0183	0
547	1007	graS_1	Sensor histidine kinase GraS		0.1137	0.6164	3.5371	0.0064	0
548	764	yxdL_1	ABC transporter ATP-binding protein YxdL		0.1284	0.6188	4.323	0.0212	0
549	1886	yxdM_1	ABC transporter permease protein YxdM		0.1106	0.5644	4.4635	0.0223	0
550	1088	icaC	putative poly-beta-1,6-N-acetyl-D-glucosamine export protein		0.1127	0.5253	4.4128	0.0199	0
551	227	.	hypothetical protein		0.1974	0.9516	5.4392	0.0332	0
552	260	.	hypothetical protein		0	0	0	0	0
553	644	ribE_1	Riboflavin synthase	EC:2.5.1.9	0.0127	0	0	0	0
554	638	ribBA_1	Riboflavin biosynthesis protein RibBA	EC:4.1.99.12, EC:4.1.99.12, EC:3.5.4.25	0	0.0309	0	0.0034	0
555	464	ribH_1	6,7-dimethyl-8-ribityllumazine synthase	EC:2.5.1.78	0	0	0	0.0023	0
556	2414	leuS_1	Leucine--tRNA ligase	EC:6.1.1.4	0.0119	0.0123	0	0.0157	0
557	746	.	hypothetical protein		0.0055	0	0	0	0
558	254	.	hypothetical protein		0	0	0	0	0
559	242	.	hypothetical protein	EC:1.1.1.100,	0.1515	0.6494	7.4426	0.0356	0
560	1532	levB	Levanbiose-producing levanase	EC:3.2.1.64	0.1041	0.534	3.4718	0.0219	0.0047
561	1454	sacB	Levansucrase	EC:2.4.1.10	0.1097	0.7659	4.0486	0.0201	0
562	1091	.	putative oxidoreductase		0.0637	0.6954	4.6373	0.0139	0.0033
563	332	yybR_1	putative HTH-type transcriptional regulator YybR		0.0369	0.6219	4.0345	0.013	0
564	524	ywrO_1	ral stress protein 14		0.1559	0.3006	4.5275	0.0021	0
565	260	.	hypothetical protein		0.0627	0.4534	4.9495	0.0124	0
566	458	sinR_1	HTH-type transcriptional regulator SinR		0.205	0.7305	4.5031	0.0047	0
567	752	ywqC_2	putative capsular polysaccharide biosynthesis protein YwqC		0.1087	0.668	4.5291	0.0144	0
568	683	yveL	Putative tyrosine-protein kinase YveL	EC:2.7.10.2, EC:2.7.10.2	0.0957	0.6488	5.2882	0.019	0
569	1817	pglF	UDP-N-acetyl-alpha-D-glucosamine C6 dehydratase		0.0765	0.5099	3.6097	0.0137	0
570	1148	epsD	Putative glycosyltransferase EpsD	EC:2.4.1.346, EC:2.4.-.-	0.1068	0.5922	3.0581	0.0188	0
571	842	epsE	Putative glycosyltransferase EpsE	EC:2.4.-.-	0.0874	0.7838	3.6778	0.0256	0
572	1160	epsF_1	Putative glycosyltransferase EpsF	EC:2.4.1.-, EC:2.4.-.-	0.0846	0.6286	2.8485	0.0065	0.0016
573	1103	epsG	Transmembrane protein EpsG		0.063	0.6253	3.7444	0.0098	0.0016
574	1031	epsH_1	Putative glycosyltransferase EpsH	EC:2.4.-.-	0.0872	0.6498	3.4048	0.0157	0
575	1079	epsI	Putative pyruvyl transferase EpsI	EC:2.-.-.-, EC:2.-.-.-	0.0606	0.6118	4.2104	0.01	0
576	1019	epsJ	putative glycosyltransferase EpsJ	EC:2.4.-.-	0.0883	0.7445	3.1916	0.0106	0
577	1556	epsK	putative membrane protein EpsK		0.1209	0.5701	3.5842	0.0146	0
578	602	epsL	putative sugar transferase EpsL	EC:2.7.8.36, EC:2.-.-.-	0.0204	0.6706	3.342	0.0143	0.006
579	626	epsM	Putative acetyltransferase EpsM	EC:2.3.1.-	0.0979	0.4561	2.6372	0.0138	0.0058
580	1145	epsN	Putative pyridoxal phosphate-dependent aminotransferase EpsN	EC:2.6.1.102, EC:2.6.1.34, EC:2.6.1.-	0.1071	0.6712	3.0661	0.0123	0.0032
581	974	epsO	Putative pyruvyl transferase EpsO	EC:2.-.-.-	0.0797	0.4956	3.2329	0.0033	0
582	212	.	hypothetical protein		0.1153	1.0649	5.3371	0.0101	0
583	1313	rpoN	RNA polymerase sigma-54 factor		0.0841	0.5854	3.8538	0.0156	0
584	1691	lutP	L-lactate permease		0.1016	0.6645	3.6953	0.0109	0.0021
585	725	lutR_1	HTH-type transcriptional regulator LutR		0.0789	0.5977	5.9075	0.0119	0
586	716	lutA_2	Lactate utilization protein A		0.1141	0.9903	4.9006	0.0196	0
587	1427	lutB	Lactate utilization protein B		0.0974	0.6699	3.5462	0.022	0
588	722	lutC	Lactate utilization protein C		0.0623	0.4911	2.9303	0.0149	0
589	1067	cocE_1	Cocaine esterase		0.0919	0.3232	2.9513	0.0111	0.0034
590	677	cocE_2	Cocaine esterase		0.0966	0.4946	3.1248	0.0143	0
591	854	bmrR_1	Multidrug-efflux transporter 1 regulator		0.0718	0.5191	2.9009	0.019	0
592	689	.	hypothetical protein		0.0771	0.4717	4.1188	0.0157	0
593	926	natA_2	ABC transporter ATP-binding protein NatA	EC:7.6.2.-	0.128	0.8298	3.233	0.0093	0
594	473	.	hypothetical protein		0.0777	0.6658	3.9245	0.0182	0
595	1367	yvbW	putative amino acid permease YvbW		0.0808	0.62	2.9463	0.0142	0.0027
596	1001	luxA_1	Alkanal monooxygenase alpha chain		0.1103	0.689	2.8363	0.0119	0
597	239	araE	Arabinose-proton symporter		0.1534	0.9862	4.5214	0.009	0
598	1040	cggR	Central glycolytic s regulator		0.1494	0.7579	3.2264	0.0145	0.0017
599	1007	gapA	Glyceraldehyde-3-phosphate dehydrogenase 1	EC:1.2.1.12	0.0852	0.7827	3.9472	0.0279	0.009
600	1319	pgk	Phosphoglycerate kinase	EC:2.7.2.3, EC:5.3.1.1	0.1271	0.8368	4.4235	0.0197	0
601	761	tpiA	Triosephosphate isomerase	EC:5.3.1.1	0.0591	0.6471	4.8147	0.0213	0
602	1535	gpmI	2,3-bisphosphoglycerate-independent phosphoglycerate mutase	EC:5.4.2.12	0.1012	0.61	3.8014	0.0148	0
603	1292	eno	Enolase	EC:4.2.1.11	0.1013	0.6941	7.1135	0.0953	0.0014
604	563	.	hypothetical protein		0.0508	0.4372	4.2144	0.0096	0
605	956	yfiY_1	putative siderophore-binding lipoprotein YfiY		0.1026	0.7523	4.3196	0.0113	0
606	1793	tcaA	Membrane-associated protein TcaA		0.0935	0.6817	4.6373	0.0211	0
607	806	.	hypothetical protein		0.0862	0.4766	4.2901	0.0348	0
608	632	.	hypothetical protein		0.0905	0.5609	5.0612	0.0171	0
609	536	opcR_2	HTH-type transcriptional repressor OpcR		0.0914	0.7897	3.2716	0.0161	0
610	1142	opuCA_1	Glycine betaine/carnitine/choline transport ATP-binding protein OpuCA	EC:7.6.2.9	0.0859	0.6903	4.5208	0.0132	0
611	653	opuCB_1	Glycine betaine/carnitine/choline transport system permease protein OpuCB		0.0501	0.6032	2.0543	0.0182	0
612	917	opuCC	Glycine betaine/carnitine/choline-binding protein OpuCC		0.0579	0.6876	3.9965	0.0153	0
613	677	opuCD_1	Glycine betaine/carnitine/choline transport system permease protein OpuCD		0.0966	0.6982	3.8869	0.0128	0
614	398	rghR_1	HTH-type transcriptional repressor RghR		0.1128	0.964	6.7343	0.019	0
615	404	rghR_2	HTH-type transcriptional repressor RghR		0.1111	0.7305	4.8483	0.0427	0
616	317	.	hypothetical protein		0.1029	0.7133	3.7373	0.017	0
617	284	abh_1	Putative transition state regulator Abh		0.0718	0.5191	4.714	0.0114	0
618	230	secG	putative protein-export membrane protein SecG		0.0354	1.4089	5.3686	0.0328	0
619	746	est	Carboxylesterase	EC:3.1.1.1	0.0657	0.6337	4.0121	0.0072	0
620	2294	rnr	Ribonuclease R	EC:3.1.13.1, EC:3.1.13.1, EC:3.1.13.-	0.0695	0.6919	3.7601	0.0174	0.0016
621	473	smpB	SsrA-binding protein		0.0518	0.7906	3.4885	0.0296	0
622	560	.	hypothetical protein		0.0875	0.7032	4.6054	0.0231	0
623	485	.	hypothetical protein		0.0758	0.8117	3.7213	0.02	0.0075
624	401	yvrL	Membrane-bound negative regulator YvrL		0.112	0.736	3.9847	0.0242	0
625	1154	oxdC	Oxalate decarboxylase OxdC	EC:4.1.1.2	0.1382	0.7087	3.7133	0.0159	0
626	149	.	hypothetical protein		0.1637	1.3807	8.2676	0.0216	0
627	581	sigO	RNA polymerase sigma factor SigO		0.1195	0.4067	5.2383	0.0297	0.0031
628	209	rsoA	Sigma-O factor regulatory protein RsoA		0.1169	0.9393	6.1515	0.0412	0.0087
629	968	glpE_1	Thiosulfate sulfurtransferase GlpE		0.1013	0.7735	4.6394	0.0245	0
630	635	azoR2	FMN-dependent NADH-azoreductase 2	EC:1.7.1.17	0.1094	0.7598	3.1686	0.0374	0
631	1046	iolW_1	scyllo-inositol 2-dehydrogenase (NADP(+))	EC:1.1.1.371	0.1251	0.6123	2.517	0.0145	0
632	1172	tylCV_1	Demethyllactenocin mycarosyltransferase		0.0872	0.6642	3.392	0.0212	0
633	473	adcR	Transcriptional regulator AdcR		0.0863	0.7906	6.3228	0.0319	0
634	1229	ymfD_1	Bacillibactin exporter		0.0665	0.5292	3.4449	0.0167	0
635	680	.	putative peptidase	EC:3.4.13.21	0.0541	0.391	3.0351	0.0159	0
636	1187	ydhP_1	Inner membrane transport protein YdhP		0.1205	0.5811	3.1752	0.02	0
637	254	.	hypothetical protein	EC:5.3.1.5, EC:5.3.1.14, EC:5.3.1.-	0.0802	0.5415	4.458	0.0297	0
638	1490	rhaB_1	Rhamnulokinase	EC:2.7.1.5, EC:2.7.1.51	0.0686	0.6019	3.7082	0.013	0
639	761	srlR_1	Glucitol operon repressor		0.1289	0.6601	4.0009	0.0057	0
640	548	yraA_1	Putative cysteine protease YraA	EC:3.5.1.124	0.1118	0.5748	4.8002	0.0177	0
641	305	csoR	Copper-sensing transcriptional repressor CsoR		0.1203	0.8702	4.0528	0.0177	0
642	209	copZ	Copper chaperone CopZ		0.0974	1.0332	5.6594	0.0154	0
643	2435	copA	Copper-exporting P-type ATPase A	EC:7.2.2.8	0.1025	0.5587	3.6061	0.0155	0
644	851	gatY	D-tagatose-1,6-bisphosphate aldolase subunit GatY	EC:4.1.2.13, EC:4.1.2.40	0.1105	0.5788	4.2454	0.019	0
645	458	fruA_1	PTS system fructose-specific EIIABC component	EC:2.7.1.202, EC:2.7.1.195	0.0357	0.5372	4.1653	0.0141	0
646	1403	fruA_2	PTS system fructose-specific EIIABC component	EC:2.7.1.202, EC:2.7.1.202, EC:2.7.1.202	0.0787	0.59	3.3492	0.0223	0
647	914	lacC_1	Tagatose-6-phosphate kinase	EC:2.7.1.56, EC:2.7.1.11	0.0715	0.4742	3.7837	0.0189	0
648	788	glvR_1	HTH-type transcriptional regulator GlvR		0.1141	0.525	3.471	0.0178	0
649	935	mntA	Manganese-binding lipoprotein MntA		0.0525	0.59	4.0852	0.0266	0
650	857	mntB	Manganese transport system membrane protein MntB		0.0668	0.4023	3.3124	0.0139	0
651	752	fecE_1	Fe(3+) dicitrate transport ATP-binding protein FecE	EC:7.2.2.-, EC:7.2.2.20, EC:7.2.2.5, EC:7.2.2.5, EC:7.2.2.5	0.1195	0.5763	4.1174	0.0144	0
652	2936	xyl3A	Xylan 1,4-beta-xylosidase	EC:3.2.1.21	0.0794	0.507	3.6067	0.0144	0
653	2312	yicI	Alpha-xylosidase	EC:3.2.1.177	0.0725	0.5543	3.1946	0.022	0.0016
654	818	araQ_1	L-arabinose transport system permease protein AraQ		0.045	0.6503	3.7225	0.0172	0
655	890	sugA	Trehalose transport system permease protein SugA		0.0827	0.6752	3.4796	0.017	0
656	1217	araN_1	putative arabinose-binding protein		0.0941	0.5992	3.6061	0.0231	0.003
657	2090	cadA	Cadmium, zinc and cobalt-transporting ATPase	EC:7.2.2.12, EC:7.2.2.21	0.092	0.6603	3.7562	0.016	0
658	695	bdbD	Disulfide bond formation protein D		0.1352	0.6518	5.1227	0.0124	0
659	413	bdbC	Disulfide bond formation protein C	EC:1.8.5.9	0.0988	0.7385	4.4933	0.0313	0
660	317	.	hypothetical protein		0.0772	0.7133	3.8998	0.0238	0
661	179	.	hypothetical protein		0.1137	0.8218	3.1578	0.024	0
662	554	.	hypothetical protein	EC:3.1.3.24	0.1106	0.6042	2.8862	0.0214	0
663	263	.	hypothetical protein	EC:3.1.3.24	0.062	0.2989	2.7402	0.0205	0
664	428	.	hypothetical protein		0.124	0.6667	3.6135	0.0101	0
665	92	.	hypothetical protein		0.132	1.5907	8.8899	0.0465	0
666	608	.	hypothetical protein		0.1411	0.9554	4.497	0.0177	0.003
667	2333	helD	DNA helicase IV	EC:3.6.4.12	0.1087	0.6803	3.7858	0.0107	0.0008
668	413	.	hypothetical protein		0.089	0.5003	3.7444	0.0183	0
669	872	sufS_1	Cysteine desulfurase SufS	EC:2.8.1.7, EC:4.4.1.16	0.0984	0.6326	3.4922	0.0297	0
670	2000	nhaK	Sodium, potassium, lithium and rubidium/H(+) antiporter		0.047	0.5175	3.7186	0.013	0
671	881	gmuE	Putative fructokinase	EC:2.7.1.2, EC:2.7.1.4, EC:2.7.1.60	0.0974	0.492	3.9253	0.0282	0
672	845	yvgN	Glyoxal reductase		0.0967	0.4663	3.3593	0.0153	0
673	1451	emrY_2	putative multidrug resistance protein EmrY		0.1014	0.5298	3.0605	0.0164	0
674	1856	ltaS2_1	Lipoteichoic acid synthase 2	EC:3.1.6.-, EC:2.7.8.20	0.0925	0.5258	3.5895	0.0064	0.002
675	470	ydjM_1	Inner membrane protein YdjM		0.0782	0.5863	4.4981	0.0184	0
676	143	sspJ	Small, acid-soluble spore protein J		0.341	1.4382	9.6886	0.015	0
677	1406	ydgI_1	Putative arginine/ornithine antiporter		0.1076	0.4206	3.9296	0.0115	0
678	1064	feuB_3	Iron-uptake system permease protein FeuB		0.0576	0.5649	3.6389	0.0081	0
679	1019	feuC_3	Iron-uptake system permease protein FeuC		0.0842	0.5608	2.9889	0.0138	0
680	812	yusV_3	putative siderophore transport system ATP-binding protein YusV	EC:7.2.2.-	0.0856	0.4852	4.6397	0.0146	0
681	725	walR_1	Transcriptional regulatory protein WalR		0.1014	0.5434	4.1993	0.0104	0
682	1745	resE_1	Sensor histidine kinase ResE	EC:2.7.13.3	0.082	0.6665	3.3442	0.0118	0
683	1421	uxaC	Uronate isomerase	EC:5.3.1.12	0.1583	0.5826	4.6149	0.0175	0
684	1388	yjmB	putative symporter YjmB		0.0943	0.6106	3.5713	0.0093	0.0052
685	998	exuR_1	putative HTH-type transcriptional repressor ExuR		0.1024	0.5528	3.4138	0.0141	0
686	1466	uxaB	Altronate oxidoreductase	EC:1.1.1.57, EC:1.1.1.58, EC:1.1.1.67	0.0781	0.5916	4.0859	0.0088	0
687	1490	uxaA	Altronate dehydratase	EC:4.2.1.7	0.118	0.6085	4.1588	0.0152	0
688	1310	pehX	Exo-poly-alpha-D-galacturonosidase	EC:3.2.1.172	0.0999	0.5266	4.4933	0.0239	0
689	245	.	hypothetical protein		0.1331	0.5212	3.3608	0.0132	0
690	662	cynR_1	HTH-type transcriptional regulator CynR		0.1543	0.6843	4.2866	0.0196	0.0082
691	683	.	hypothetical protein		0.0778	0.6488	5.5903	0.0142	0
692	794	fabG_2	3-oxoacyl-[acyl-carrier-protein] reductase FabG		0.0618	0.9304	3.5099	0.0109	0
693	953	btuF	Vitamin B12-binding protein		0.0815	0.4445	4.8748	0.0204	0
694	1073	hmuU	Hemin transport system permease protein HmuU		0.0762	0.5142	3.3679	0.0121	0
695	1403	hmuV	Hemin import ATP-binding protein HmuV	EC:7.2.2.-	0.0641	0.7165	3.2756	0.0092	0
696	578	yvqK	Cob(I)yrinic acid a,c-diamide adenosyltransferase	EC:2.5.1.17	0.1696	0.8006	4.1945	0.0168	0
697	953	pemA	Pectinesterase A	EC:3.1.1.11, EC:4.2.2.2	0.0686	0.5479	4.4415	0.0215	0.0038
698	389	.	hypothetical protein		0.0734	0.5563	4.1073	0.0139	0
699	686	ydjF	Phage shock protein A		0.0655	0.4881	5.4155	0.0157	0
700	860	.	hypothetical protein		0.0713	0.6071	3.5409	0.0239	0
701	731	.	hypothetical protein		0.1565	0.6736	4.1649	0.0059	0
702	1088	liaS_1	Sensor histidine kinase LiaS	EC:2.7.13.3, EC:2.7.13.3, EC:2.7.13.3	0.0864	0.4709	2.7995	0.0129	0
703	635	liaR_1	Transcriptional regulatory protein LiaR		0.0965	0.6048	3.4124	0.0102	0
704	362	.	hypothetical protein		0.1353	0.6249	3.8434	0.0238	0
705	1121	gerAC	Spore germination protein A3		0.1021	0.6417	3.0396	0.0116	0
706	1100	gerAB	Spore germination protein A2		0.0706	0.4568	2.7221	0.0137	0
707	1442	gerAA_2	Spore germination protein A1		0.0681	0.5194	3.2945	0.0217	0.0013
708	167	.	hypothetical protein		0.2192	0.7044	9.5349	0.0322	0
709	1388	fumC	Fumarate hydratase class II	EC:4.2.1.2	0.0795	0.6461	3.8317	0.0739	0.0052
710	881	ethR	HTH-type transcriptional regulator EthR		0.1299	0.6373	4.1596	0.0074	0
711	1343	cssS	Sensor histidine kinase CssS	EC:2.7.13.3	0.0852	0.5577	4.1523	0.0241	0
712	674	cssR	Transcriptional regulatory protein CssR		0.0788	0.5114	5.8945	0.0112	0.0027
713	1370	htrB	Serine protease Do-like HtrB	EC:3.4.21.107	0.1433	0.6474	4.6359	0.0181	0.0013
714	464	mrgA	Metalloregulation DNA-binding stress protein		0.1408	0.8696	5.0006	0.0325	0
715	506	.	putative oxidoreductase		0.113	0.7781	2.3441	0.0298	0
716	1157	dacB_1	D-alanyl-D-alanine carboxypeptidase DacB	EC:3.4.16.4, EC:3.4.16.4	0.0848	0.4429	4.373	0.0168	0
717	1778	pepF1_2	Oligoendopeptidase F, plasmid	EC:3.4.24.-	0.1012	0.5156	3.4274	0.0146	0
718	449	.	hypothetical protein		0.0636	0.5917	3.5597	0.0192	0
719	977	yfiY_2	putative siderophore-binding lipoprotein YfiY		0.0962	0.5647	2.8003	0.0122	0
720	1001	yfiZ_2	putative siderophore transport system permease protein YfiZ		0.0776	0.4921	4.2287	0.0259	0
721	1055	yfhA_1	putative siderophore transport system permease protein YfhA		0.0504	0.5884	2.7402	0.0133	0.0034
722	818	yusV_4	putative siderophore transport system ATP-binding protein YusV	EC:7.2.2.-	0.1099	0.4455	3.9748	0.0251	0
723	740	.	hypothetical protein		0.0828	0.5457	3.0683	0.016	0
724	251	.	hypothetical protein		0.1137	0.6262	2.8707	0.0043	0
725	341	.	hypothetical protein		0.0837	0.6344	3.7773	0.0158	0
726	251	.	hypothetical protein		0.1461	0.5088	3.6909	0.0172	0
727	161	.	hypothetical protein		0.1515	0.8523	3.1897	0.0267	0
728	2390	fadN	putative 3-hydroxyacyl-CoA dehydrogenase	EC:1.1.1.35	0.0907	0.627	2.723	0.0149	0
729	1175	fadA	3-ketoacyl-CoA thiolase	EC:2.3.1.16	0.08	0.5619	2.9	0.0156	0
730	1784	fadE_1	putative acyl-CoA dehydrogenase	EC:1.3.8.1, EC:1.3.99.-	0.1215	0.5194	4.2265	0.017	0
731	356	mgsR_1	Regulatory protein MgsR	EC:1.20.4.1	0.0917	0.6078	2.8948	0.0091	0
732	383	gcvH	Glycine cleavage system H protein		0.0746	0.7705	3.7678	0.0197	0
733	236	.	hypothetical protein		0.0863	0.6242	5.8868	0.0274	0
734	341	rnmV_1	Ribonuclease M5	EC:3.1.26.8, EC:1.1.1.302	0.1914	0.5191	4.6838	0.0253	0
735	308	.	hypothetical protein		0.0795	0.5745	3.679	0.0105	0
736	347	.	hypothetical protein		0.0941	0.6801	4.1576	0.0124	0
737	152	.	hypothetical protein		0.1872	0.7735	5.4037	0.0424	0
738	1025	metN_1	Methionine import ATP-binding protein MetN		0.1037	0.7305	4.8852	0.0116	0
739	668	metP	Methionine import system permease protein MetP		0.1284	0.5602	4.2481	0.0129	0
740	830	metQ_1	Methionine-binding lipoprotein MetQ		0.1379	0.7595	5.5342	0.0091	0.0066
741	368	.	hypothetical protein		0.1331	0.8018	4.6211	0.0146	0.0098
742	920	czcD	Cadmium, cobalt and zinc/H(+)-K(+) antiporter		0.08	0.696	3.7029	0.027	0
743	785	sufC	Vegetative protein 296		0.1041	1.0163	4.4704	0.0275	0
744	1313	sufB_1	FeS cluster assembly protein SufB		0.1121	0.6154	4.0898	0.023	0
745	1220	sufS_2	Cysteine desulfurase SufS	EC:2.8.1.7, EC:4.4.1.16	0.0871	0.6542	4.3166	0.0097	0
746	446	sufU	Zinc-dependent sulfurtransferase SufU		0.0549	0.6619	4.8552	0.0145	0
747	1397	sufB_2	FeS cluster assembly protein SufB		0.0937	0.6631	5.0268	0.0155	0.0026
748	668	.	hypothetical protein		0.1529	0.3391	4.5571	0.0178	0
749	590	mtrR_1	HTH-type transcriptional regulator MtrR		0.1177	0.7843	5.246	0.0128	0
750	431	.	hypothetical protein		0.1231	0.6849	4.4257	0.0125	0
751	461	.	hypothetical protein		0.1328	0.6404	4.8094	0.0117	0
752	1385	dapE_1	Succinyl-diaminopimelate desuccinylase	EC:3.4.17.-	0.062	0.6404	4.2129	0.014	0
753	128	.	hypothetical protein		0.2855	1.2997	10.0141	0.0251	0
754	119	.	hypothetical protein		0.2387	1.8902	6.0285	0.009	0
755	473	.	hypothetical protein		0.1209	0.6242	3.3794	0.0137	0
756	1682	.	hypothetical protein	EC:1.6.5.5, EC:6.3.5.4,	0.0875	0.5508	2.6097	0.018	0
757	257	.	hypothetical protein		0.1903	0.7263	3.4048	0.0209	0.007
758	860	.	hypothetical protein		0.1283	0.4925	4.081	0.0176	0
759	1121	hcnC	Hydrogen cyanide synthase subunit HcnC	EC:1.4.5.1, EC:1.4.3.19	0.062	0.5889	3.2238	0.0222	0.0032
760	989	frlB	Fructosamine deglycase FrlB	EC:3.5.-.-	0.0909	0.7272	3.3405	0.0229	0
761	1262	msmE	Multiple sugar-binding protein		0.0842	0.7106	3.6003	0.024	0
762	878	araP_1	L-arabinose transport system permease protein AraP		0.0838	0.5161	3.0569	0.0123	0
763	896	araQ_2	L-arabinose transport system permease protein AraQ		0.1095	0.5058	3.4564	0.0145	0.0061
764	833	frlD	Fructosamine kinase FrlD	EC:2.7.1.218	0.0687	0.5676	3.1598	0.0181	0.0022
765	725	yurK	putative HTH-type transcriptional regulator YurK		0.0733	0.4619	3.274	0.0208	0
766	1094	sugC_1	Trehalose import ATP-binding protein SugC	EC:7.2.2.7,	0.2317	1.9454	9.1076	0.0355	0.2605
767	806	bsn	Extracellular ribonuclease	EC:3.4.21.-	0.1014	0.7332	3.5217	0.0094	0.0045
768	1043	trpD_1	Anthranilate phosphoribosyltransferase	EC:2.4.2.18	0.0666	0.5479	4.3556	0.0114	0
769	101	.	hypothetical protein		0.2006	0.3868	5.066	0.0212	0
770	1406	.	hypothetical protein		0.1047	0.6729	3.746	0.0115	0
771	1202	tetA_1	Tetracycline resistance protein, class B		0.0646	0.6722	4.0806	0.018	0
772	1601	pucR	Purine catabolism regulatory protein		0.0639	0.4248	3.5803	0.0189	0
773	1250	pucF	Allantoate amidohydrolase	EC:3.5.3.9, EC:3.5.1.6, EC:3.5.1.87	0.0981	0.4967	3.924	0.0251	0
774	1253	pucG	Purine catabolism protein PucG	EC:2.6.1.44, EC:2.6.1.45, EC:2.6.1.51, EC:2.6.1.112	0.075	0.5741	4.1206	0.0112	0
775	197	allB_1	Allantoinase		0.1033	0.7969	2.8707	0.0164	0
776	671	allB_2	Allantoinase	EC:3.5.2.3, EC:3.5.2.5	0.1461	0.7044	4.1523	0.0322	0
777	587	betI_3	HTH-type transcriptional regulator BetI		0.0974	0.9393	5.2727	0.011	0
778	533	.	hypothetical protein		0.0536	0.7018	5.0318	0.0223	0
779	851	.	hypothetical protein		0.0816	0.7061	5.0945	0.0279	0.0043
780	818	.	hypothetical protein		0.1399	0.6503	4.2272	0.0211	0
781	1367	mggB	Mannosylglucosyl-3-phosphoglycerate phosphatase	EC:3.1.3.5	0.1017	0.5551	2.493	0.0095	0
782	305	.	hypothetical protein		0.1738	0.8057	4.8971	0.0389	0
783	761	yunB	Sporulation protein YunB		0.1128	0.5954	4.0687	0.0213	0
784	1529	.	hypothetical protein		0.0749	0.5092	2.9383	0.0177	0.0012
785	107	.	hypothetical protein		0.0758	0.7305	4.3061	0	0
786	980	lytH	L-Ala--D-Glu endopeptidase		0.0792	0.6635	2.897	0.0088	0.0019
787	1043	lipA	Lipoyl synthase	EC:2.8.1.8	0.1019	0.5479	5.4939	0.0487	0
788	623	.	hypothetical protein		0.1508	0.569	4.9685	0.0121	0
789	275	.	hypothetical protein		0.1631	1.2149	4.3061	0.0078	0
790	443	.	hypothetical protein		0.1382	0.8441	2.6767	0.017	0
791	770	yutF	Acid sugar phosphatase	EC:3.1.3.41	0.0902	0.6779	4.7585	0.0168	0
792	482	.	hypothetical protein	EC:3.1.3.27	0.1101	0.8576	3.6374	0.0201	0
793	1004	.	hypothetical protein		0.1018	0.7164	4.4732	0.0151	0
794	962	ghrB_1	Glyoxylate/hydroxypyruvate reductase B	EC:1.1.1.26, EC:1.1.1.95, EC:1.1.1.399, EC:1.1.1.79, EC:1.1.1.81, EC:1.1.1.215	0.1147	0.6964	3.0585	0.0146	0
795	1301	hom	Homoserine dehydrogenase	EC:1.1.1.3, EC:2.7.2.4, EC:1.1.1.3	0.11	0.8105	5.3975	0.0208	0
796	1058	thrC_1	Threonine synthase	EC:4.2.3.1	0.085	0.5774	3.9523	0.0878	0
797	920	thrB	Homoserine kinase	EC:2.7.1.39	0.1288	0.5247	2.9175	0.0188	0
798	1970	dpp5	Dipeptidyl-peptidase 5	EC:3.4.19.1	0.1038	0.5754	3.4082	0.0126	0.0018
799	239	nfuA	Fe/S biosis protein NfuA		0.1875	0.6164	7.9662	0.036	0
800	329	.	hypothetical protein		0.1612	0.777	6.7331	0.0131	0
801	266	.	hypothetical protein		0.0919	0.591	5.2253	0.0243	0
802	500	padC	Phenolic acid decarboxylase PadC	EC:4.1.1.-	0.0572	0.8268	5.0538	0.0216	0
803	1106	rapJ_1	Response regulator aspartate phosphatase J	EC:3.1.-.-, EC:3.1.-.-, EC:3.1.-.-, EC:3.1.-.-, EC:3.1.-.-,	0.1331	0.6503	4.9946	0.0195	0.0033
804	224	.	hypothetical protein		0.1091	0.7013	4.3635	0.0144	0
805	593	clcD	Carboxymethylenebutenolidase		0.1033	0.7139	3.2187	0.0218	0
806	1067	ndh	NADH dehydrogenase	EC:7.1.1.2	0.1073	0.6279	3.9674	0.0132	0
807	236	.	hypothetical protein		0.2072	1.4148	5.8868	0.0274	0
808	1271	nupX	Putative nucleoside permease NupX		0.0933	0.6358	3.8998	0.0212	0
809	854	dapF	Diaminopimelate epimerase	EC:5.1.1.7	0.0861	0.5421	3.8679	0.024	0
810	365	erpA	Iron-sulfur cluster insertion protein ErpA		0.1565	0.6736	4.659	0.0177	0
811	224	.	hypothetical protein		0.2364	0.789	6.8897	0.0528	0
812	203	.	hypothetical protein		0.0802	0.7735	6.0792	0.0159	0
813	998	yumC	Ferredoxin--NADP reductase 2	EC:1.8.1.9	0.1229	0.849	3.7759	0.0227	0
814	1211	.	NADH dehydrogenase-like protein	EC:7.1.1.2	0.0979	0.7079	3.7092	0.0107	0.003
815	320	.	hypothetical protein		0.102	1.1982	6.7609	0.0269	0
816	674	yocH_1	Cell wall-binding protein YocH		0.0303	0.6283	4.1338	0.008	0
817	476	.	hypothetical protein		0.0686	0.6203	5.6331	0.0091	0
818	1490	pepA	Cytosol aminopeptidase	EC:3.4.11.1	0.1098	0.7011	4.1241	0.008	0
819	1328	.	hypothetical protein		0.0739	0.6011	3.4993	0.0211	0.0014
820	596	bioY	Biotin transporter BioY		0.1371	0.5121	3.6353	0.0272	0.003
821	596	msrP	Protein-methionine-sulfoxide reductase catalytic subunit MsrP		0.0617	0.8095	5.8857	0.0235	0
822	1139	ald_2	Alanine dehydrogenase	EC:1.4.1.1, EC:1.5.1.24	0.0538	0.6315	3.7168	0.0152	0
823	1238	putR_2	Proline-responsive transcriptional activator PutR		0.1024	0.6607	4.2539	0.0157	0.0015
824	1403	alsT_2	Amino-acid carrier protein AlsT		0.0903	0.6533	4.0116	0.0123	0.0026
825	296	.	ESAT-6-like protein		0.1653	0.8966	6.0894	0.0182	0
826	239	yukD	ESX secretion system protein YukD		0.1193	0.6986	3.8755	0.0405	0
827	1295	essB	ESAT-6 secretion machinery protein EssB		0.1042	0.662	3.9074	0.0158	0.0042
828	4484	eccC	ESX secretion system protein EccC		0.0985	0.5651	3.3296	0.0166	0.0008
829	3062	yueB	ESX secretion system protein YueB		0.0989	0.6343	3.5596	0.012	0
830	488	.	hypothetical protein		0.0669	0.4034	4.4382	0.0088	0
831	455	.	hypothetical protein		0.0538	0.6272	4.1927	0.0237	0
832	731	yueD	Benzil reductase ((S)-benzoin forming)	EC:1.1.1.320	0.095	0.8218	4.5178	0.0251	0.005
833	437	.	hypothetical protein	EC:3.6.1.55	0.1121	0.9007	3.6572	0.0173	0
834	530	.	hypothetical protein		0.0848	0.9286	4.8656	0.0407	0
835	1466	.	hypothetical protein	EC:3.1.1.3	0.0669	0.558	3.5576	0.0029	0
836	584	.	hypothetical protein		0.0769	0.5732	5.0348	0.0129	0
837	557	.	hypothetical protein		0.0293	0.3535	2.5929	0.0039	0
838	179	.	hypothetical protein		0	0	0.8612	0.006	0
839	1019	.	hypothetical protein		0.008	0.145	1.4185	0.0011	0
840	533	.	hypothetical protein		0.0306	0.2216	1.5482	0.002	0
841	245	.	hypothetical protein		0.0166	0.2005	1.0503	0.0088	0
842	566	spoVK_1	Stage V sporulation protein K		0.0649	0.7131	4.739	0.0172	0
843	434	.	hypothetical protein		0.1223	0.4308	2.7321	0.0174	0
844	278	.	hypothetical protein	EC:3.5.2.14	0.1027	1.0251	6.1118	0.0155	0
845	761	cwlC_1	Sporulation-specific N-acetylmuramoyl-L-alanine amidase	EC:3.5.1.28	0.0644	0.8671	3.8653	0.0255	0
846	968	.	hypothetical protein		0.0591	0.4987	3.7861	0.0089	0.0038
847	662	rspR_1	HTH-type transcriptional repressor RspR		0.0741	0.7438	3.5072	0.0098	0
848	617	.	hypothetical protein		0.0993	0.782	3.5954	0.0227	0
849	1010	nrdF	Ribonucleoside-diphosphate reductase subunit beta	EC:1.17.4.1	0.1578	0.7219	6.2866	0.0289	0
850	2102	nrdE1	Ribonucleoside-diphosphate reductase subunit alpha 1	EC:1.17.4.1	0.1265	0.7878	4.6685	0.0149	0
851	398	nrdI	Protein NrdI		0.1333	0.8651	4.2737	0.019	0
852	224	.	hypothetical protein		0.1637	1.315	5.2821	0.0144	0
853	221	hfq_1	RNA-binding protein Hfq		0.1843	1.2883	7.4483	0.0097	0
854	944	miaA	tRNA dimethylallyltransferase	EC:2.5.1.75	0.0649	0.6053	3.5542	0.008	0
855	401	.	hypothetical protein		0.0712	0.5397	3.7276	0.0161	0
856	227	.	hypothetical protein		0.1256	0.7353	4.5327	0.019	0
857	317	ebrA_1	Multidrug resistance protein EbrA		0.0901	0.4652	4.7123	0.0102	0
858	386	ebrB_1	Multidrug resistance protein EbrB		0.0952	0.5606	3.2045	0.0084	0
859	446	.	hypothetical protein		0.1373	0.6398	4.7396	0.0121	0
860	308	.	hypothetical protein		0.0795	0.8617	4.8496	0.014	0
861	857	azoB	NAD(P)H azoreductase		0.124	0.6092	2.8306	0.0088	0
862	461	.	putative PhzA/B-like protein		0.0886	0.5123	3.0198	0.0164	0
863	584	comR	HTH-type transcriptional repressor ComR		0.063	0.6406	5.6531	0.0185	0
864	1259	ydhD_1	Putative sporulation-specific glycosylase YdhD		0.0844	0.7044	3.5269	0.0206	0
865	200	.	hypothetical protein		0.0814	0.6379	5.6557	0.0161	0.009
866	299	cotF_1	Spore coat protein F		0.0546	0.6575	3.6171	0.0036	0.0061
867	1580	yveA	Aspartate-proton symporter		0.0595	0.7423	3.7259	0.0089	0
868	1190	tylCV_2	Demethyllactenocin mycarosyltransferase	EC:2.4.1.-	0.079	0.5051	4.5989	0.0172	0
869	1016	pbpX_2	Putative penicillin-binding protein PbpX		0.1006	0.6109	3.9631	0.0181	0
870	650	ydjZ_1	TVP38/TMEM64 family inner membrane protein YdjZ		0.0251	0.5757	3.6512	0.0083	0
871	311	.	hypothetical protein		0.0656	0.5374	4.3061	0.0104	0
872	6917	tycC_1	Tyrocidine synthase 3		0.0651	0.432	3.2716	0.0123	0.0008
873	9455	grsB_1	Gramicidin S synthase 2		0.0718	0.5246	3.4864	0.0118	0.0017
874	10412	grsB_2	Gramicidin S synthase 2		0.0668	0.52	3.0915	0.0128	0
875	5585	ppsD_1	Phthiocerol synthesis polyketide synthase type I PpsD		0.0645	0.4802	3.9129	0.012	0.0003
876	443	.	hypothetical protein		0.129	0.7552	4.888	0.0292	0
877	308	.	hypothetical protein	EC:3.1.1.85, EC:3.7.1.14, EC:3.7.1.8, EC:3.7.1.17	0.0927	0.9894	6.5218	0.007	0
878	1385	ribZ_1	Riboflavin transporter RibZ		0.0886	0.5621	4.101	0.0164	0
879	3824	ppsE	Plipastatin synthase subunit E	EC:6.3.2.14,	0.0653	0.5415	2.9315	0.0133	0.001
880	3983	ppsD_2	Plipastatin synthase subunit D		0.0698	0.4604	3.5797	0.0111	0.0009
881	1064	.	Putative prophage phiRv2 integrase		0.0154	0.0648	0.2911	0	0
882	443	immA	Metallopeptidase ImmA		0.0092	0.0222	0.3491	0	0.0041
883	416	immR_1	HTH-type transcriptional regulator ImmR		0.0098	0.0473	0.4957	0	0.0044
884	203	.	hypothetical protein		0	0.0967	1.2665	0	0
885	209	.	hypothetical protein		0	0	0	0	0
886	704	.	hypothetical protein		0.0348	0.2518	1.7591	0.0077	0
887	398	.	hypothetical protein		0.041	0.5438	1.1656	0.0108	0
888	89	.	hypothetical protein		0	0.3287	1.1483	0	0
889	275	.	hypothetical protein		0.0148	0.2144	2.6211	0.0117	0
890	218	.	hypothetical protein		0.0374	0.2702	0.7078	0	0
891	170	.	hypothetical protein		0.0479	0.2307	0.9065	0.019	0
892	380	.	hypothetical protein		0.0537	0.3624	1.4919	0.0113	0
893	230	.	hypothetical protein		0.0354	0.4696	1.5658	0	0
894	857	.	hypothetical protein		0.0286	0.1149	0.8431	0.0139	0.0064
895	833	.	hypothetical protein		0.0147	0.1537	1.3631	0.0078	0
896	158	.	hypothetical protein		0.0257	0.3101	0.975	0.0068	0
897	158	.	hypothetical protein		0	0.2481	0.975	0	0
898	548	.	hypothetical protein		0.0522	0.1796	0.4706	0.0059	0
899	149	.	hypothetical protein		0.0546	0.1315	2.0669	0.0072	0
900	200	.	hypothetical protein		0.0204	0.0981	2.0566	0.0161	0
901	248	.	hypothetical protein		0.0822	0.1584	2.0752	0.0043	0
902	383	.	hypothetical protein		0.0533	0.4109	2.0185	0.0113	0
903	341	.	hypothetical protein		0.0359	0.3172	1.2087	0.0126	0
904	989	hhaIM	Modification methylase HhaI	EC:2.1.1.37	0.0331	0.1694	1.1483	0.0251	0.0092
905	809	dam	DNA adenine methylase	EC:2.1.1.72	0.0303	0.207	0.8293	0.0013	0
906	785	fadB_1	putative enoyl-CoA hydratase	EC:4.2.1.17, EC:4.2.1.17	0.0833	0.5395	4.7991	0.011	0
907	1064	crt_1	Short-chain-enoyl-CoA hydratase		0.0845	0.6945	3.736	0.0132	0
908	404	.	hypothetical protein		0.2122	0.5844	5.3587	0.0347	0
909	269	.	hypothetical protein		0.2122	0.5844	4.019	0.016	0
910	173	.	hypothetical protein		0.2352	1.3603	5.3455	0.0186	0
911	167	hmp_1	Flavohemoprotein	EC:1.14.12.17,	0.0974	0.9393	4.9212	0.0064	0
912	1496	narT_1	putative nitrate transporter NarT		0.0847	0.5402	3.7279	0.0289	0
913	3683	narG_1	Respiratory nitrate reductase 1 alpha chain	EC:1.7.5.1, EC:1.7.99.-, EC:1.97.1.9, EC:1.97.1.1	0.0844	0.4551	3.0577	0.0094	0
914	1550	narH_1	Respiratory nitrate reductase 1 beta chain	EC:1.7.5.1, EC:1.7.99.-, EC:1.97.1.9, EC:1.97.1.1	0.0871	0.4006	3.3649	0.0139	0
915	563	narW	putative nitrate reductase molybdenum cofactor assembly chaperone NarW		0.0435	0.3322	2.1988	0.0153	0
916	719	narX_1	Nitrate reductase-like protein NarX	EC:1.7.5.1, EC:1.7.99.-, EC:1.7.5.1, EC:1.7.99.-	0.0682	0.6712	2.5836	0.0135	0
917	419	.	hypothetical protein		0.0877	0.681	4.5521	0.0103	0.0043
918	962	opuCA_2	Glycine betaine/carnitine/choline transport ATP-binding protein OpuCA	EC:7.6.2.9	0.1062	0.5735	3.4341	0.0191	0
919	1517	opuBB	Choline transport system permease protein OpuBB		0.0539	0.4548	3.6763	0.0171	0
920	812	.	hypothetical protein		0.0856	0.6672	3.1144	0.0266	0
921	1388	gabR_2	HTH-type transcriptional regulatory protein GabR		0.0972	0.6958	3.0505	0.0156	0
922	758	ygaZ_1	Inner membrane protein YgaZ		0.0916	0.5717	3.1998	0.0142	0.0024
923	332	.	hypothetical protein		0.1106	0.4442	3.4138	0.013	0.0055
924	191	.	hypothetical protein		0.0639	0.4109	4.0369	0.0225	0
925	125	.	hypothetical protein		0.0974	0.6262	5.7414	0.0086	0
926	1106	rapI_3	Response regulator aspartate phosphatase I	EC:3.1.-.-, EC:3.1.-.-, EC:3.1.-.-, EC:3.1.-.-, EC:3.1.-.-,	0.0407	0.5078	4.1544	0.0146	0
927	167	.	hypothetical protein		0.3166	1.0567	7.997	0.0193	0.0108
928	338	.	hypothetical protein		0.1086	0.9309	5.6398	0.0223	0
929	374	.	hypothetical protein		0.1418	0.9468	6.8897	0.0231	0
930	1532	nuoL	NADH-quinone oxidoreductase subunit L	EC:7.1.1.2, EC:7.1.1.2	0.1201	0.7012	4.1797	0.012	0
931	2615	.	hypothetical protein		0.0985	0.5956	3.1407	0.0079	0
932	488	.	hypothetical protein	EC:4.2.1.1	0.0502	0.4437	3.2758	0.0287	0
933	512	yvgO	Stress response protein YvgO		0.1436	0.6921	4.8349	0.0295	0
934	566	.	hypothetical protein		0.1227	0.6436	4.1921	0.0267	0
935	1196	yxeP_2	putative hydrolase YxeP	EC:3.5.1.-	0.0649	0.552	4.0578	0.0144	0
936	149	.	hypothetical protein		0.2728	0.4602	8.6121	0.036	0
937	815	.	hypothetical protein		0.1304	0.6164	3.9894	0.0079	0
938	974	ssuA_1	Putative aliphatic sulfonates-binding protein		0.0839	0.4956	3.6038	0.0144	0
939	773	ssuC_1	Putative aliphatic sulfonates transport permease protein SsuC		0.0634	0.6243	3.8054	0.0126	0
940	812	ssuB_1	Aliphatic sulfonates import ATP-binding protein SsuB	EC:7.6.2.14	0.1007	0.4852	3.1144	0.0226	0
941	512	.	hypothetical protein	EC:2.3.1.267	0.1276	0.8651	3.5254	0.0084	0
942	257	.	hypothetical protein		0.1586	0.4969	8.0113	0.0209	0
943	1559	eglS	Endoglucanase	EC:3.2.1.4	0.0656	0.6006	3.7098	0.0159	0
944	371	yjcA_1	Sporulation protein YjcA		0.143	1.0604	5.1395	0.0291	0
945	713	scdA	Iron-sulfur cluster repair protein ScdA		0.0458	0.8288	3.3291	0.0212	0
946	2354	norB	Nitric oxide reductase subunit B	EC:1.7.2.5	0.0799	0.6365	3.2913	0.0133	0.0015
947	668	fnr_1	Anaerobic regulatory protein		0.0673	0.4422	3.3985	0.0129	0
948	239	.	hypothetical protein		0.0852	0.5342	4.3061	0.009	0
949	1184	narT_2	putative nitrate transporter NarT		0.0794	0.6991	3.2704	0.0137	0
950	713	fnr_2	Anaerobic regulatory protein		0.2006	0.9254	4.7765	0.0197	0.0051
951	722	.	hypothetical protein		0.0509	0.6684	5.5032	0.0179	0
952	467	arfM	putative transcription regulator ArfM		0.1574	0.6533	4.1957	0.0231	0
953	1112	mftC	Putative mycofactocin radical SAM maturase MftC		0.1176	0.5494	3.7141	0.0126	0
954	1241	.	hypothetical protein		0.1351	0.5003	4.1188	0.0165	0.0015
955	3686	narG_2	Respiratory nitrate reductase 1 alpha chain	EC:1.7.5.1, EC:1.7.99.-, EC:1.97.1.9, EC:1.97.1.1	0.0966	0.6446	3.8681	0.0214	0.001
956	1469	narH_2	Respiratory nitrate reductase 1 beta chain	EC:1.7.5.1, EC:1.7.99.-, EC:1.97.1.9, EC:1.97.1.1	0.0863	0.8789	4.4994	0.0125	0
957	542	narJ	Nitrate reductase molybdenum cofactor assembly chaperone NarJ		0.1432	0.6357	2.6645	0.01	0
958	686	narX_2	Nitrate reductase-like protein NarX	EC:1.7.5.1, EC:1.7.99.-, EC:1.7.5.1, EC:1.7.99.-	0.1072	0.4881	2.4069	0.0094	0
959	356	.	hypothetical protein		0.0802	0.7183	3.7633	0.0151	0
960	1409	alsT_3	Amino-acid carrier protein AlsT		0.0755	0.5316	3.7014	0.0169	0.0026
961	335	.	hypothetical protein		0.1218	0.5577	5.3826	0.0225	0
962	125	.	hypothetical protein		0.1299	1.0175	4.9212	0.0172	0
963	170	.	hypothetical protein		0.1196	0.8651	6.3458	0.019	0
964	782	budC_2	Diacetyl reductase [(S)-acetoin forming]	EC:1.1.1.47, EC:1.1.1.100, EC:1.1.1.-, EC:1.1.1.76, EC:1.1.1.304, EC:1.1.1.-	0.1306	0.7431	4.6855	0.0124	0.0023
965	968	csbC_1	putative metabolite transport protein CsbC		0.114	0.5699	4.1594	0.0134	0.0038
966	101	.	hypothetical protein		0.2808	1.1603	7.0923	0	0
967	437	.	hypothetical protein		0.0467	0.8331	3.8932	0.0173	0
968	692	fdtC	dTDP-3-amino-3,6-dideoxy-alpha-D-galactopyranose 3-N-acetyltransferase	EC:2.3.1.30	0.0709	0.6262	3.8028	0.0203	0
969	716	treR	HTH-type transcriptional regulator TreR	, EC:2.7.8.12	0.0514	0.6602	4.3962	0.0271	0.0051
970	1751	treA	Trehalose-6-phosphate hydrolase	EC:3.2.1.10, EC:3.2.1.20, EC:3.2.1.93	0.1028	0.6361	3.3033	0.016	0
971	1412	treP	PTS system trehalose-specific EIIBC component	EC:2.7.1.211, EC:2.7.1.201	0.0869	0.4607	3.1084	0.0176	0
972	98	.	hypothetical protein		0.248	1.295	6.7853	0.0437	0
973	1409	alsT_4	Amino-acid carrier protein AlsT		0.1219	0.5316	4.361	0.0169	0.0013
974	377	.	hypothetical protein		0.0974	0.5479	7.2451	0.0315	0
975	1961	ltaS2_2	Lipoteichoic acid synthase 2	EC:2.7.8.20	0.0792	0.6183	4.0032	0.016	0
976	752	mapB	Methionine aminopeptidase 2	EC:3.4.11.18	0.0706	0.7858	4.3232	0.0316	0
977	218	.	hypothetical protein		0.0561	0.4503	5.6628	0.0197	0
978	131	.	hypothetical protein		0.124	1.6437	8.6121	0.0655	0
979	677	.	hypothetical protein		0.0905	0.64	3.7345	0.0303	0
980	272	acyP	Acylphosphatase	EC:3.6.1.7	0.1499	0.6141	3.7856	0.0317	0
981	284	sdpR_1	Transcriptional repressor SdpR		0.1292	0.9689	5.0766	0.0076	0
982	638	sdpI	Immunity protein SdpI		0.0768	0.6791	3.8007	0.0101	0
983	293	.	hypothetical protein		0.1113	0.7044	4.2182	0.0147	0
984	938	ydhD_2	Putative sporulation-specific glycosylase YdhD		0.0566	0.4306	4.2373	0.0161	0
985	1097	nos	Nitric oxide synthase oxygenase	EC:1.14.14.47	0.1043	0.7275	4.2355	0.0236	0
986	1643	.	hypothetical protein		0.102	0.7619	2.6088	0.0138	0.0011
987	794	yflN_1	putative metallo-hydrolase YflN		0.0772	0.7567	3.7698	0.0122	0.0069
988	311	.	hypothetical protein		0.1836	1.1379	4.1404	0.0346	0
989	584	.	hypothetical protein		0.1049	0.5563	3.4449	0.0185	0
990	1436	yflS_1	Putative malate transporter YflS		0.0626	0.5353	3.0565	0.0128	0
991	347	yflT	ral stress protein 17M		0.047	0.7085	6.3849	0.028	0
992	374	.	hypothetical protein		0.1091	0.7101	5.6496	0.0259	0
993	443	yfmJ_1	Putative NADP-dependent oxidoreductase YfmJ	EC:1.1.1.1, EC:1.6.5.5, EC:1.3.1.48	0.0645	0.5997	4.0733	0.0122	0
994	305	yfmJ_2	Putative NADP-dependent oxidoreductase YfmJ	EC:1.1.1.1, EC:1.6.5.5, EC:1.3.1.48	0.0401	0.3545	4.8971	0.0141	0
995	149	yfmJ_3	Putative NADP-dependent oxidoreductase YfmJ	EC:1.1.1.1, EC:1.6.5.5, EC:1.3.1.48	0.0546	0.7232	3.4449	0.0216	0
996	1130	yfmL	putative ATP-dependent RNA helicase YfmL		0.0796	0.6801	2.924	0.0162	0
997	1556	ybiT_1	putative ABC transporter ATP-binding protein YbiT		0.0631	0.8298	4.1484	0.0243	0
998	1178	yfmO	Multidrug efflux protein YfmO		0.0521	0.6357	3.4186	0.0147	0
999	422	yfmP	HTH-type transcriptional regulator YfmP		0.0967	0.9559	5.3749	0.0281	0.0043
1000	1196	bioI	Biotin biosynthesis cytochrome P450	EC:1.14.14.46	0.1333	0.7003	3.7125	0.0172	0.0015
1001	1016	bioB_1	Biotin synthase	EC:2.8.1.6	0.0805	0.7176	5.1825	0.0096	0
1002	692	bioD1	ATP-dependent dethiobiotin synthetase BioD 1	EC:6.3.3.3	0.1004	0.4696	5.3686	0.014	0
1003	1184	bioF	8-amino-7-oxononanoate synthase 2	EC:2.3.1.29, EC:2.3.1.47, EC:6.2.1.14	0.0691	0.6325	4.753	0.0274	0
1004	1346	bioK	L-Lysine--8-amino-7-oxononanoate transaminase	EC:2.6.1.62, EC:2.6.1.105	0.1124	0.5272	3.8361	0.0225	0
1005	782	bioW	6-carboxyhexanoate--CoA ligase	EC:6.2.1.14	0.0627	0.4912	3.6296	0.0166	0
1006	1199	yciC	Putative metal chaperone YciC		0.1193	0.5506	3.574	0.0135	0.003
1007	1664	feoB	Fe(2+) transporter FeoB		0.0639	0.462	3.6311	0.0149	0
1008	1115	.	Baeyer-Villiger flavin-containing monooxygenase		0.0953	0.5832	3.0096	0.0097	0
1009	902	folE2	GTP cyclohydrolase FolE2	EC:3.5.4.16, EC:3.5.4.16	0.1178	0.6444	4.0629	0.0251	0
1010	1163	pbuE_2	Purine efflux pump PbuE		0.0387	0.6778	3.4182	0.0204	0.0031
1011	308	.	hypothetical protein		0.1457	0.7979	4.5151	0.007	0
1012	1889	uup	ABC transporter ATP-binding protein uup		0.0866	0.6575	4.3744	0.0149	0
1013	1424	sdcS_2	Sodium-dependent dicarboxylate transporter SdcS		0.0976	0.699	3.3723	0.0159	0
1014	881	yokI_1	putative ribonuclease YokI		0.1392	0.8163	5.4485	0.0172	0.0041
1015	848	yfmS	Putative sensory transducer protein YfmS		0.0627	0.5576	3.8344	0.0089	0
1016	1457	yfmT	Putative aldehyde dehydrogenase YfmT	EC:1.2.1.3, EC:1.2.1.16, EC:1.2.1.79, EC:1.2.1.20	0.0954	0.6561	4.2529	0.0245	0
1017	887	cynR_2	HTH-type transcriptional regulator CynR		0.0783	0.8552	3.666	0.0195	0
1018	1619	mleS	Malolactic enzyme	EC:1.1.1.38, EC:1.1.1.40	0.0935	0.7244	3.6681	0.0153	0.0022
1019	1442	yflS_2	Putative malate transporter YflS		0.0851	0.4647	3.2228	0.012	0
1020	953	.	hypothetical protein		0.0558	0.6616	3.7915	0.0227	0.0038
1021	314	.	hypothetical protein		0.0779	0.3444	2.7887	0.0137	0
1022	209	.	hypothetical protein		0.1754	0.4696	4.6752	0.0154	0
1023	719	.	putative transcriptional regulatory protein		0.1421	0.6575	4.952	0.009	0
1024	905	norG_1	HTH-type transcriptional regulator NorG		0.0768	0.566	4.3916	0.0131	0
1025	875	yedA_1	putative inner membrane transporter YedA		0.0794	0.4728	4.1881	0.0086	0
1026	254	.	hypothetical protein		0.0802	0.4641	4.8633	0.017	0
1027	590	.	hypothetical protein		0.0554	0.4839	3.6722	0.0256	0.0061
1028	2312	.	hypothetical protein		0.1221	0.5713	4.2893	0.0201	0.0031
1029	848	licT_1	Transcription antiterminator LicT		0.0868	0.8364	5.4777	0.0153	0
1030	218	bglH_1	Aryl-phospho-beta-D-glucosidase BglH	EC:3.2.1.86	0.1308	1.351	6.1347	0.0296	0
1031	1193	pdhD_1	Dihydrolipoyl dehydrogenase	EC:1.8.1.4	0.0548	0.7764	4.9769	0.0172	0
1032	371	.	hypothetical protein		0.066	0.9544	5.9729	0.0116	0
1033	119	.	hypothetical protein		0.1705	0.7397	9.904	0.027	0
1034	1472	speA_1	Arginine decarboxylase	EC:3.5.3.1, EC:4.1.1.17, EC:4.1.1.18, EC:4.1.1.19, EC:4.1.1.19	0.0639	0.5758	4.7007	0.0257	0
1035	272	.	hypothetical protein		0.045	1.3366	7.0033	0.0396	0
1036	635	.	hypothetical protein		0.0901	0.7753	2.5999	0.0221	0
1037	188	.	hypothetical protein		0.1948	0.9393	4.101	0.0343	0
1038	794	suhB	Fructose-1, 6-bisphosphatase/inositol-1-monophosphatase	EC:3.1.3.25	0.1235	0.6947	4.2248	0.0163	0
1039	461	.	hypothetical protein		0.1063	0.5977	4.2501	0.0187	0
1040	188	.	hypothetical protein		0.0866	1.6176	4.6478	0.0343	0
1041	1838	typA	GTP-binding protein TypA/BipA		0.1001	0.7347	4.1866	0.017	0
1042	323	.	hypothetical protein		0.1137	0.6088	3.1897	0.02	0
1043	497	.	hypothetical protein		0.0904	0.5743	3.2166	0.0239	0.0073
1044	1496	otcC	Anhydrotetracycline monooxygenase		0.0847	0.5732	3.3482	0.0181	0
1045	206	.	hypothetical protein		0.1384	1.2864	6.4903	0.0418	0
1046	614	yhcN_1	Lipoprotein YhcN		0.1131	0.7216	4.8732	0.0211	0.0118
1047	1328	.	PhoH-like protein		0.1016	0.7569	2.9938	0.0114	0
1048	542	.	hypothetical protein		0.1582	0.5812	4.2823	0.0159	0
1049	929	glsA2	Glutaminase 2	EC:3.5.1.2	0.0704	0.5408	3.6671	0.0163	0.0039
1050	281	.	hypothetical protein		0.1741	1.0492	4.7642	0.0307	0
1051	1211	ftsW_1	putative peptidoglycan glycosyltransferase FtsW		0.0878	0.6021	3.7092	0.0241	0
1052	3443	cfiB	2-oxoglutarate carboxylase small subunit	EC:6.4.1.1	0.076	0.6099	3.6909	0.0122	0.0011
1053	914	ctaA	Heme A synthase	EC:1.17.99.9, EC:2.5.1.-	0.0894	0.7329	3.6143	0.0177	0
1054	926	ctaB2_1	Protoheme IX farnesyltransferase 2	EC:2.5.1.-	0.1103	0.8192	4.4594	0.0198	0
1055	1067	ctaC	Cytochrome c oxidase subunit 2	EC:7.1.1.9, EC:7.1.1.5	0.069	0.591	4.2577	0.0182	0
1056	1868	ctaD	Cytochrome c oxidase subunit 1	EC:7.1.1.9, EC:7.1.1.5	0.081	0.5646	3.5389	0.0133	0.0019
1057	623	ctaE	Cytochrome c oxidase subunit 3	EC:7.1.1.9	0.0984	0.7428	2.3187	0.0294	0
1058	329	caaD	Cytochrome c oxidase subunit 4B	EC:7.1.1.9	0.0496	0.5379	2.9751	0.0197	0
1059	890	.	hypothetical protein		0.1056	0.476	3.2477	0.017	0
1060	359	.	hypothetical protein		0.1023	0.904	4.4496	0.015	0
1061	446	hrp1_2	Hypoxic response protein 1	EC:1.1.1.205	0.1373	0.7281	4.9708	0.0121	0
1062	1046	.	hypothetical protein		0.0821	0.4992	4.5405	0.0289	0
1063	875	yofA_1	HTH-type transcriptional regulator YofA		0.0794	0.6305	3.4802	0.0222	0
1064	1454	putP_2	High-affinity proline transporter PutP		0.0478	0.5761	4.1196	0.0186	0
1065	1244	amaB	N-carbamoyl-L-amino acid hydrolase	EC:3.5.1.6, EC:3.5.1.87	0.069	0.5862	3.1958	0.0104	0.0029
1066	995	.	N(G),N(G)-dimethylarginine dimethylaminohydrolase		0.0698	0.5248	2.8534	0.0174	0
1067	404	.	hypothetical protein		0.0909	0.8279	3.7	0.008	0
1068	239	.	hypothetical protein		0.1534	1.1917	5.1673	0.018	0
1069	449	.	hypothetical protein		0.1364	0.6356	5.1673	0.0192	0.0121
1070	272	.	hypothetical protein		0.0899	0.8309	3.407	0.0356	0.0067
1071	560	rsmD	Ribosomal RNA small subunit methyltransferase D	EC:2.1.1.171	0.1094	0.9317	3.5922	0.0231	0
1072	485	coaD	Phosphopantetheine adenylyltransferase	EC:2.7.7.3	0.1347	0.8117	3.9339	0.0222	0
1073	1220	ylbJ	Sporulation integral membrane protein YlbJ		0.0972	0.7108	3.9358	0.0168	0
1074	1022	lon	Lon protease		0.088	0.7905	4.1419	0.0232	0
1075	1247	.	hypothetical protein		0.0918	0.6638	3.1881	0.0139	0
1076	515	.	hypothetical protein	EC:3.4.21.105	0.1665	1.1085	5.2073	0.0084	0
1077	173	rpmF	50S ribosomal protein L32		0.2822	1.0202	5.6424	0.0373	0
1078	605	rsfA_1	Prespore-specific transcriptional regulator RsfA		0.1283	0.7323	4.6898	0.0161	0
1079	479	ylbP	putative N-acetyltransferase YlbP		0.0852	1.0889	3.4449	0.0135	0.0038
1080	884	panE	putative 2-dehydropantoate 2-reductase	EC:1.1.1.169, EC:1.14.14.17, EC:2.1.2.11,	0.0925	0.7801	2.861	0.0232	0.0021
1081	1616	bshC	Putative cysteine ligase BshC		0.1012	0.555	3.8986	0.018	0
1082	431	mraZ	Transcriptional regulator MraZ		0.1042	0.8903	5.263	0.0125	0
1083	938	rsmH_1	Ribosomal RNA small subunit methyltransferase H	EC:2.1.1.199	0.122	0.5566	4.2923	0.0115	0
1084	356	ftsL	Cell division protein FtsL		0.1261	0.5801	6.0792	0.0151	0
1085	2150	pbpB	Penicillin-binding protein 2B	EC:3.4.16.4, EC:3.4.-.-,	0.0685	0.5502	3.6274	0.0141	0
1086	1922	spoVD	Stage V sporulation protein D	EC:3.4.16.4,	0.0681	0.6103	4.165	0.0174	0
1087	1466	murE	UDP-N-acetylmuramoyl-L-alanyl-D-glutamate--2, 6-diaminopimelate ligase	EC:6.3.2.13, EC:6.3.2.7, EC:6.3.2.13, EC:6.3.2.10	0.0725	0.8471	3.6985	0.0162	0
1088	974	mraY	Phospho-N-acetylmuramoyl-pentapeptide- transferase	EC:2.7.8.13	0.1175	0.7384	4.9818	0.0166	0
1089	1355	murD	UDP-N-acetylmuramoylalanine--D-glutamate ligase	EC:6.3.2.9	0.0513	0.48	3.3534	0.0191	0.0013
1090	1100	ftsW_2	putative peptidoglycan glycosyltransferase FtsW		0.0818	0.6449	3.0976	0.0157	0.0017
1091	1100	murG	UDP-N-acetylglucosamine--N-acetylmuramyl- (pentapeptide) pyrophosphoryl-undecaprenol N-acetylglucosamine transferase	EC:2.4.1.227	0.0929	0.7166	3.5199	0.0098	0
1092	911	murB	UDP-N-acetylenolpyruvoylglucosamine reductase	EC:1.3.1.98	0.0987	0.7245	5.0426	0.0166	0
1093	791	divIB	Cell division protein DivIB		0.1137	0.8468	4.1756	0.0191	0
1094	692	.	hypothetical protein		0.1004	0.5123	3.3554	0.0094	0
1095	725	.	hypothetical protein		0.1184	0.5162	4.2705	0.0104	0
1096	368	.	hypothetical protein		0.0887	0.7483	6.1615	0.0176	0.0098
1097	431	.	hypothetical protein		0.1326	0.8218	3.708	0.035	0
1098	7700	ppsB	Plipastatin synthase subunit B		0.0712	0.5123	3.1268	0.0178	0
1099	7685	ppsA	Plipastatin synthase subunit A		0.0751	0.6454	4.343	0.0174	0.0014
1100	167	.	hypothetical protein		0.0731	1.1154	9.8424	0.0193	0
1101	1469	nhaP2	K(+)/H(+) antiporter NhaP2		0.0974	0.5099	4.0073	0.0169	0.0012
1102	671	.	hypothetical protein		0.1035	0.5137	4.8443	0.0225	0.0054
1103	335	.	hypothetical protein		0.1218	0.3229	3.6909	0.0193	0
1104	455	yqgA	Cell wall-binding protein YqgA		0.1167	0.757	3.3995	0.0095	0
1105	329	.	hypothetical protein		0.0496	0.6575	5.637	0.0131	0
1106	683	yedK	Putative SOS response-associated peptidase YedK		0.0538	0.447	4.2305	0.0142	0
1107	1574	rebO	Flavin-dependent L-tryptophan oxidase RebO	EC:1.4.3.4, EC:1.4.3.2	0.1117	0.6074	3.412	0.0117	0
1108	314	.	hypothetical protein		0.1039	0.7827	5.7414	0.024	0
1109	326	.	hypothetical protein		0.1376	1.0556	6.1628	0.0132	0
1110	203	.	hypothetical protein		0.1203	1.2569	7.8522	0.0265	0
1111	482	.	hypothetical protein		0.0678	0.8984	3.3165	0.0134	0.0038
1112	785	.	hypothetical protein		0.1197	0.5897	3.813	0.0248	0.0046
1113	350	.	hypothetical protein		0.0933	0.871	3.2388	0.0154	0
1114	596	tehB	putative S-adenosyl-L-methionine-dependent methyltransferase TehB		0.1234	0.6938	6.5781	0.0272	0
1115	395	.	hypothetical protein		0.062	1.0958	6.2634	0.0109	0
1116	533	.	hypothetical protein	EC:2.3.1.-	0.1839	0.6649	5.8059	0.0263	0
1117	197	.	hypothetical protein		0.1033	1.0958	4.4366	0.0546	0
1118	1844	yxiD_2	Ribonuclease YxiD		0.1042	0.5185	3.6969	0.0258	0
1119	386	.	hypothetical protein		0.0846	0.5352	4.5397	0.0084	0
1120	422	arsR1	Arsenic resistance transcriptional regulator ArsR1		0.1161	0.3964	2.6875	0.0128	0
1121	359	.	hypothetical protein		0.0568	0.1644	3.5884	0.015	0
1122	1457	yokI_2	putative ribonuclease YokI		0.0561	0.4735	2.7644	0.0096	0
1123	542	yxiD_3	Ribonuclease YxiD		0.1884	1.1079	5.3291	0.0199	0
1124	182	.	hypothetical protein		0.2907	1.0778	6.4944	0.0236	0
1125	284	.	hypothetical protein		0.1292	0.6229	5.6205	0.0114	0
1126	1742	yqcG_2	Ribonuclease YqcG		0.1056	0.4866	3.35	0.0205	0
1127	1100	rapI_4	Response regulator aspartate phosphatase I	EC:3.1.-.-, EC:3.1.-.-, EC:3.1.-.-, EC:3.1.-.-, EC:3.1.-.-,	0.0818	0.5822	4.4586	0.0128	0
1128	128	.	hypothetical protein		0.1586	0.4587	6.409	0	0
1129	383	.	hypothetical protein		0.1811	0.6677	5.5171	0.0169	0
1130	890	.	hypothetical protein		0.0735	0.5202	4.4656	0.0158	0
1131	1334	recF_2	DNA replication and repair protein RecF		0.095	0.6058	4.3351	0.0235	0
1132	218	.	hypothetical protein		0.0934	1.0358	5.1909	0.0296	0
1133	548	.	hypothetical protein		0.1043	0.485	2.9178	0.0217	0
1134	533	.	hypothetical protein		0.1916	0.905	4.1609	0.0223	0
1135	188	soxA	Monomeric sarcosine oxidase	EC:1.5.3.1, EC:1.5.3.-	0.1515	0.7305	3.8276	0.0229	0
1136	221	.	hypothetical protein		0.2396	0.7108	4.4224	0.0195	0
1137	497	.	hypothetical protein		0.0904	0.9506	5.8106	0.026	0.0073
1138	239	.	hypothetical protein		0.2216	0.9862	5.3826	0.018	0.0076
1139	278	.	hypothetical protein		0.1027	1.1311	6.1118	0.0387	0
1140	1178	.	hypothetical protein		0.118	0.4935	2.279	0.0156	0.0031
1141	746	oppF_1	Oligopeptide transport ATP-binding protein OppF	EC:7.2.2.11	0.0986	0.3829	3.3203	0.0101	0
1142	806	oppD_1	Oligopeptide transport ATP-binding protein OppD	EC:7.2.2.11	0.0913	0.4399	3.8418	0.0107	0.0045
1143	896	nikC_1	Nickel transport system permease protein NikC	, EC:7.2.2.11	0.1095	0.5058	3.2836	0.0181	0
1144	932	gsiC_1	Glutathione transport system permease protein GsiC		0.0921	0.4862	4.4307	0.0197	0
1145	770	nikA_1	Nickel-binding periplasmic protein		0.0531	0.5244	5.0265	0.0294	0.0024
1146	665	ycgR	Flagellar brake protein YcgR		0.1782	0.6071	6.3621	0.0243	0
1147	1889	mutL	DNA mismatch repair protein MutL		0.1061	0.5844	3.7729	0.0103	0
1148	2606	mutS	DNA mismatch repair protein MutS		0.0989	0.6885	3.5677	0.0062	0.0014
1149	548	cotE	Spore coat protein E		0.1043	0.7724	5.5532	0.0256	0
1150	431	.	hypothetical protein		0.0568	0.7305	2.9903	0.02	0
1151	1529	miaB	tRNA-2-methylthio-N(6)-dimethylallyladenosine synthase	EC:2.8.4.3	0.107	0.7413	4.1541	0.0155	0.0024
1152	1175	.	8-amino-7-oxononanoate synthase/2-amino-3-ketobutyrate coenzyme A ligase	EC:2.3.1.29, EC:2.3.1.47	0.1009	0.5535	3.2076	0.0156	0
1153	1040	tdh	L-threonine 3-dehydrogenase	EC:1.1.1.14, EC:1.1.1.103, EC:2.3.1.29	0.0747	0.5211	3.5739	0.0166	0.0035
1154	920	.	hypothetical protein	EC:3.4.13.19	0.1111	0.5997	4.0396	0.0117	0
1155	260	spoVS	Stage V sporulation protein S		0.2352	1.2092	6.7313	0.0331	0
1156	797	.	hypothetical protein	EC:3.1.4.16	0.1231	0.9269	4.8565	0.0176	0
1157	1559	rny	Ribonuclease Y	EC:3.1.-.-	0.118	0.7902	4.3723	0.0679	0
1158	1046	recA	Protein RecA		0.0821	0.7724	3.8989	0.0217	0.0035
1159	1250	cinA	Putative competence-damage inducible protein	EC:3.5.1.42, EC:3.5.1.42	0.1014	0.6622	4.337	0.0225	0
1160	581	pgsA_1	CDP-diacylglycerol--glycerol-3-phosphate 3-phosphatidyltransferase	EC:2.7.8.5, EC:2.7.8.41	0.1195	0.7625	4.0841	0.0074	0
1161	908	rodZ	Cytoskeleton protein RodZ		0.1035	0.5859	4.3771	0.0131	0
1162	791	.	hypothetical protein		0.0465	0.66	4.6323	0.0109	0
1163	257	.	hypothetical protein		0.0793	0.9939	4.6065	0.0126	0
1164	731	fabG_3	3-oxoacyl-[acyl-carrier-protein] reductase FabG	EC:1.1.1.100	0.0783	0.7545	4.2355	0.0103	0
1165	1286	.	putative zinc protease	EC:3.4.24.-	0.089	0.6207	4.1354	0.005	0
1166	1280	albE	Antilisterial bacteriocin subtilosin biosynthesis protein AlbE		0.0543	0.793	3.5901	0.016	0
1167	1223	ymfD_2	Bacillibactin exporter		0.0535	0.6607	3.7573	0.0238	0
1168	725	yvoA_1	HTH-type transcriptional repressor YvoA		0.1409	0.6792	4.8399	0.0149	0
1169	2333	spoIIIE	DNA translocase SpoIIIE		0.0824	0.5578	4.1622	0.0245	0.0016
1170	215	.	hypothetical protein		0.0379	0.3653	6.9376	0.01	0.0084
1171	746	tepA	Translocation-enhancing protein TepA	EC:3.4.21.92	0.0493	0.6469	4.2888	0.0174	0.0146
1172	1664	rnjB	Ribonuclease J2	EC:3.1.-.-	0.0688	0.6516	4.5621	0.0182	0.0011
1173	869	dapA	4-hydroxy-tetrahydrodipicolinate synthase	EC:4.3.3.7	0.1599	0.5555	3.623	0.0149	0
1174	1214	lysC_1	Aspartokinase 2	EC:2.7.2.4	0.0775	0.6818	3.9977	0.0187	0
1175	1040	asd	Aspartate-semialdehyde dehydrogenase	EC:1.2.1.11	0.1179	0.8811	5.0134	0.0208	0
1176	590	dpaB	Dipicolinate synthase subunit B		0.0969	0.534	4.8962	0.0146	0.0061
1177	1058	dpaA	Dipicolinate synthase subunit A		0.0734	0.6333	3.6595	0.0143	0
1178	305	.	hypothetical protein		0.0936	0.3868	2.3641	0.0177	0
1179	1229	.	putative zinc protease		0.1331	0.7377	4.6632	0.0167	0
1180	962	pdaA_1	Peptidoglycan-N-acetylmuramic acid deacetylase PdaA		0.0765	0.6657	3.8097	0.0191	0.0019
1181	2117	pnp	Polyribonucleotide nucleotidyltransferase	EC:2.7.7.8	0.0947	0.7916	4.6842	0.0153	0.0026
1182	269	rpsO	30S ribosomal protein S15		0.1364	1.2784	8.6121	0.028	0
1183	959	ribF	Riboflavin biosynthesis protein RibF	EC:2.7.1.26, EC:2.7.7.2	0.0767	0.6677	2.8528	0.018	0
1184	929	truB	tRNA pseudouridine synthase B	EC:5.4.99.25	0.1056	0.6575	3.6115	0.0105	0.002
1185	350	rbfA	Ribosome-binding factor A		0.1515	0.5619	4.8581	0.0246	0.0052
1186	278	.	hypothetical protein		0.0587	0.6716	6.297	0.0542	0
1187	2165	infB	Translation initiation factor IF-2		0.1133	0.7786	5.0098	0.0205	0.0017
1188	302	rplGA	putative ribosomal protein YlxQ		0.0945	0.3906	3.0697	0.0321	0
1189	275	.	hypothetical protein		0.1334	0.7504	4.1188	0.0078	0
1190	1115	nusA	Transcription termination/antitermination protein NusA		0.0697	0.6628	3.982	0.0223	0
1191	473	rimP	Ribosome maturation factor RimP		0.1468	0.5826	5.0147	0.0251	0
1192	1154	.	hypothetical protein	EC:3.2.1.78	0.1063	0.6746	3.3554	0.0122	0.0031
1193	1679	celA_1	Endoglucanase A	EC:3.2.1.4	0.095	0.5225	3.3218	0.0142	0
1194	2114	celY	Exoglucanase-2	EC:3.2.1.4	0.0909	0.6108	3.6403	0.0138	0.0017
1195	1964	eglA	Endoglucanase A	EC:3.2.1.4, EC:3.2.1.78	0.0416	0.5571	3.4186	0.0094	0
1196	4316	polC_1	DNA polymerase III PolC-type	EC:2.7.7.7, EC:2.7.7.7	0.0825	0.6374	3.6388	0.0471	0
1197	1718	proS	Proline--tRNA ligase	EC:6.1.1.15	0.0619	0.5737	3.517	0.0151	0
1198	1259	rasP	Regulator of sigma-W protease RasP	EC:3.4.24.-	0.0942	0.6888	3.978	0.0094	0
1199	1151	dxr	1-deoxy-D-xylulose 5-phosphate reductoisomerase	EC:1.1.1.267	0.0604	0.6164	3.9921	0.0178	0
1200	803	cdsA	Phosphatidate cytidylyltransferase	EC:2.7.7.41	0.056	0.6379	2.2494	0.0054	0
1201	782	uppS	Ditrans,polycis-undecaprenyl-diphosphate synthase ((2E,6E)-farnesyl-diphosphate specific)	EC:2.5.1.31, EC:2.5.1.68	0.0941	0.6172	4.3556	0.0304	0
1202	557	frr	Ribosome-recycling factor		0.066	0.4772	5.0932	0.0232	0
1203	722	pyrH	Uridylate kinase	EC:2.7.4.22	0.0849	0.7366	3.4306	0.0105	0
1204	881	tsf	Elongation factor Ts		0.0881	0.7827	4.6283	0.0184	0
1205	740	rpsB	30S ribosomal protein S2		0.1436	0.732	4.184	0.6185	0
1206	494	.	hypothetical protein		0.1075	0.9364	5.8458	0.0109	0
1207	764	sigD	RNA polymerase sigma-D factor		0.0909	0.6446	4.8633	0.0071	0
1208	506	cheD	Chemoreceptor glutamine deamidase CheD	EC:3.5.1.44	0.0404	0.6808	2.6499	0.0107	0
1209	629	cheC	CheY-P phosphatase CheC		0.0714	0.7827	4.019	0.024	0
1210	476	cheW_1	Chemotaxis protein CheW		0.163	0.5996	4.1165	0.0227	0.0038
1211	2036	cheA	Chemotaxis protein CheA	EC:2.7.13.3	0.0623	0.6342	4.287	0.0127	0.0009
1212	1076	cheB	Chemotaxis response regulator protein-glutamate methylesterase	EC:3.1.1.61, EC:3.5.1.44	0.0608	0.6318	3.6943	0.0141	0
1213	866	ylxH	Flagellum site-determining protein YlxH		0.0802	0.455	3.2184	0.0137	0
1214	1115	flhF	Flagellar biosynthesis protein FlhF		0.0697	0.5037	4.445	0.0116	0
1215	2036	flhA	Flagellar biosynthesis protein FlhA		0.1004	0.6584	4.0841	0.0186	0
1216	1082	flhB_1	Flagellar biosynthetic protein FlhB		0.0642	0.4462	3.5307	0.016	0
1217	776	.	hypothetical protein		0.0579	0.4696	3.5247	0.0195	0
1218	269	.	hypothetical protein		0.1061	0.7671	4.9759	0.02	0
1219	665	fliP	Flagellar biosynthetic protein FliP		0.086	0.7108	4.1897	0.0114	0.0027
1220	683	.	hypothetical protein		0.0479	0.5335	3.1729	0.0158	0.0027
1221	362	cheY_2	Chemotaxis protein CheY		0.0564	0.7335	3.4164	0.2382	0.005
1222	1121	fliN	Flagellar motor switch protein FliN		0.062	0.6504	3.6843	0.0607	0.0016
1223	998	fliM	Flagellar motor switch protein FliM		0.0819	0.6516	3.5173	0.0141	0.0018
1224	431	.	hypothetical protein		0.0474	0.799	4.4257	0.02	0
1225	794	flgG_3	Flagellar basal-body rod protein FlgG		0.1235	0.6079	4.2898	0.0163	0
1226	452	flgD	Basal-body rod modification protein FlgD		0.1174	0.3919	5.1331	0.0167	0
1227	1391	.	hypothetical protein		0.0735	0.4393	3.9349	0.0163	0
1228	596	.	hypothetical protein		0.1028	0.4956	3.4622	0.0054	0
1229	443	fliJ	Flagellar FliJ protein		0.1659	0.5775	3.6078	0.0122	0
1230	1316	yscN	putative ATP synthase YscN	EC:7.4.2.8, EC:7.4.2.8	0.1181	0.4793	3.0211	0.0115	0
1231	767	.	hypothetical protein		0.048	0.6806	3.2968	0.0253	0
1232	1016	fliG	Flagellar motor switch protein FliG		0.0966	0.6497	3.3534	0.0106	0
1233	1601	fliF	Flagellar M-ring protein		0.0843	0.6033	4.548	0.0209	0
1234	317	fliE	Flagellar hook-basal body complex protein FliE		0.0901	0.8374	4.8748	0.0136	0.0057
1235	452	flgC	Flagellar basal-body rod protein FlgC		0.0994	0.5878	3.9924	0.0191	0.004
1236	389	flgB	Flagellar basal body rod protein FlgB		0.1679	0.531	4.1073	0.0194	0
1237	320	.	hypothetical protein		0.1275	0.553	4.1853	0.037	0
1238	779	codY	GTP-sensing transcriptional pleiotropic repressor CodY		0.0839	0.6701	4.6373	0.0305	0.0047
1239	1403	clpY	ATP-dependent protease ATPase subunit ClpY		0.1166	0.5338	4.3429	0.0169	0
1240	542	clpQ	ATP-dependent protease subunit ClpQ	EC:3.4.25.2	0.098	0.6538	3.3307	0.006	0
1241	914	xerC_1	Tyrosine recombinase XerC		0.1252	0.7006	2.9366	0.0177	0
1242	1304	trmFO	Methylenetetrahydrofolate--tRNA-(uracil-5-)- methyltransferase TrmFO	EC:2.1.1.74	0.0784	0.597	3.92	0.0182	0
1243	2075	topA	DNA topoisomerase 1	EC:5.6.2.1, EC:5.6.2.1	0.1399	0.6271	4.6296	0.0567	0.0035
1244	902	dprA	DNA processing protein DprA		0.1133	0.6225	2.9756	0.0203	0
1245	902	sucD	Succinate--CoA ligase [ADP-forming] subunit alpha	EC:6.2.1.5	0.1042	0.6225	4.6923	0.0299	0
1246	1160	sucC	Succinate--CoA ligase [ADP-forming] subunit beta	EC:6.2.1.5	0.0952	0.6456	4.2727	0.0186	0.0031
1247	278	flhB_2	Flagellar biosynthetic protein FlhB		0.176	0.8837	4.6302	0.0271	0
1248	1691	.	hypothetical protein		0.0459	0.4896	4.0923	0.0121	0
1249	767	rnhB	Ribonuclease HII	EC:3.1.26.4	0.1119	0.6292	3.9024	0.0197	0
1250	848	rbgA	Ribosome biosis GTPase A		0.0964	0.7086	4.8082	0.0369	0
1251	347	rplS	50S ribosomal protein L19		0.1646	1.3603	6.8303	0.0311	0
1252	731	trmD	tRNA (guanine-N(1)-)-methyltransferase	EC:2.1.1.228, EC:4.6.1.12	0.0894	0.7545	3.7413	0.0221	0
1253	524	rimM	Ribosome maturation factor RimM		0.1091	0.5072	3.6417	0.0185	0
1254	386	.	hypothetical protein		0.148	1.0193	3.8721	0.014	0
1255	245	.	hypothetical protein		0.1497	0.9622	5.2513	0.0088	0
1256	272	rpsP	30S ribosomal protein S16		0.2548	1.0838	6.0569	0.1267	0
1257	1340	ffh	Signal recognition particle protein	EC:3.6.5.4	0.1434	0.8752	4.123	0.0145	0.0014
1258	323	.	hypothetical protein		0.1642	1.0654	6.0604	0.03	0
1259	986	ftsY	Signal recognition particle receptor FtsY		0.0995	0.7594	5.34	0.0241	0
1260	3560	smc_1	Chromosome partition protein Smc		0.1241	0.6979	4.1791	0.0191	0.001
1261	749	rnc	Ribonuclease 3	EC:3.1.26.3	0.1746	1.052	5.0984	0.0216	0.0024
1262	233	acpA	Acyl carrier protein		0.1224	1.5173	8.6121	0.0231	0.0078
1263	743	fabG_4	3-oxoacyl-[acyl-carrier-protein] reductase FabG	EC:1.1.1.100, EC:1.1.1.100	0.055	0.6628	4.6533	0.0218	0.0024
1264	953	fabD	Malonyl CoA-acyl carrier protein transacylase	EC:2.3.1.39, EC:2.3.1.39	0.0986	0.5582	2.8165	0.0204	0
1265	992	plsX	Phosphate acyltransferase	EC:2.3.1.274	0.0701	0.5661	4.0589	0.0152	0
1266	536	fapR	Transcription factor FapR		0.0914	0.6795	4.4263	0.0141	0
1267	2048	recG	ATP-dependent DNA helicase RecG	EC:3.6.4.12	0.0899	0.6546	3.2532	0.0132	0
1268	902	sdhA_1	L-serine dehydratase, alpha chain	EC:4.3.1.17	0.0634	0.8082	2.6323	0.0084	0
1269	662	sdhB_1	L-serine dehydratase, beta chain	EC:4.3.1.17	0.1419	0.9074	2.5719	0.0277	0.0055
1270	1658	.	hypothetical protein		0.0691	0.648	4.7655	0.015	0.0022
1271	362	.	hypothetical protein		0.0451	1.0596	4.9822	0.0208	0.01
1272	188	rpmB	50S ribosomal protein L28		0.4113	1.3567	6.835	0.0229	0
1273	641	thiN	Thiamine pyrophosphokinase	EC:2.7.6.2, EC:2.7.11.1	0.0829	0.722	3.7829	0.0084	0.0028
1274	656	rpe	Ribulose-phosphate 3-epimerase	EC:5.1.3.1	0.0436	0.4653	3.3819	0.0066	0.0083
1275	881	rsgA_1	Small ribosomal subunit biosis GTPase RsgA	EC:3.6.1.-, EC:3.1.3.100	0.1067	0.4584	2.9293	0.011	0
1276	1982	prkC	Serine/threonine-protein kinase PrkC	EC:2.7.11.1, EC:2.7.11.1	0.0805	0.5272	3.6742	0.0142	0.0009
1277	764	stp	Serine/threonine phosphatase stp	EC:3.1.3.16, EC:3.1.3.16	0.0963	0.5415	3.5799	0.0226	0
1278	1088	rlmN	putative dual-specificity RNA methyltransferase RlmN	EC:2.1.1.192	0.0977	0.7426	5.3144	0.0228	0.0033
1279	1352	rsmB	Ribosomal RNA small subunit methyltransferase B	EC:2.1.1.176	0.1149	0.5977	4.3538	0.0136	0.004
1280	935	fmt	Methionyl-tRNA formyltransferase	EC:2.1.2.9,	0.0831	0.4952	4.1957	0.0242	0.0019
1281	482	def1	Peptide deformylase 1	EC:3.5.1.88	0.0762	0.6738	3.9584	0.0045	0
1282	2417	priA_1	Primosomal protein N'	EC:3.6.4.-	0.066	0.62	3.5902	0.0121	0
1283	1217	coaBC	Coenzyme A biosynthesis bifunctional protein CoaBC	EC:4.1.1.36, EC:6.3.2.51, EC:4.1.1.36, EC:6.3.2.5	0.0672	0.7206	3.2667	0.0098	0
1284	200	rpoZ	DNA-directed RNA polymerase subunit omega	EC:2.7.7.6	0.2036	0.4907	4.8845	0.0161	0
1285	614	gmk	Guanylate kinase	EC:2.7.4.8	0.1065	0.3688	2.9407	0.0211	0
1286	269	.	hypothetical protein		0.1212	0.7305	5.1673	0.008	0
1287	911	.	hypothetical protein		0.0718	0.638	4.0228	0.013	0
1288	2672	yloB	Calcium-transporting ATPase	EC:7.2.2.10	0.0811	0.5534	3.8663	0.0166	0.002
1289	1715	.	hypothetical protein		0.1049	0.5402	3.3124	0.0164	0.0011
1290	494	sirC	Precorrin-2 dehydrogenase	EC:1.3.1.76, EC:4.99.1.4, EC:3.7.1.12, EC:2.1.1.272, EC:2.1.1.131	0.0744	0.7571	2.1922	0.0066	0
1291	785	sirB	Sirohydrochlorin ferrochelatase	EC:4.99.1.4, EC:4.99.1.3, EC:5.4.99.61, EC:5.4.99.60	0.1093	0.665	3.0898	0.0193	0
1292	773	sumT	Uroporphyrinogen-III C-methyltransferase	EC:2.1.1.107, EC:1.3.1.76, EC:4.99.1.4, EC:2.1.1.107, EC:2.1.1.107, EC:4.2.1.75	0.0634	0.9684	4.6065	0.0196	0
1293	590	cysC_1	putative adenylyl-sulfate kinase	EC:2.7.1.25	0.0969	0.5507	4.3716	0.0128	0
1294	1136	sat_1	Sulfate adenylyltransferase	EC:2.7.7.4, EC:2.7.7.4, EC:2.7.1.25	0.0864	0.7459	3.2267	0.0181	0.0032
1295	1064	cysP_1	Sulfate permease CysP		0.0999	0.7779	3.833	0.0152	0.0017
1296	728	cysH_1	Phosphoadenosine phosphosulfate reductase	EC:1.8.4.8, EC:1.8.4.10	0.0786	0.4194	4.5364	0.0119	0.0025
1297	143	.	hypothetical protein		0.1705	1.0273	3.2295	0.0075	0
1298	122	.	hypothetical protein		0.1996	0.882	6.3016	0.0439	0
1299	632	pyrE	Orotate phosphoribosyltransferase	EC:2.4.2.10, EC:2.4.2.10, EC:4.1.1.23	0.1034	0.6544	4.4081	0.0205	0
1300	719	pyrF	Orotidine 5'-phosphate decarboxylase	EC:4.1.1.23	0.1193	0.2876	3.6602	0.0105	0
1301	935	pyrD	Dihydroorotate dehydrogenase B (NAD(+)), catalytic subunit	EC:1.3.98.1, EC:1.3.5.2, EC:1.3.1.14	0.1224	0.6849	3.0915	0.0139	0
1302	770	pyrK	Dihydroorotate dehydrogenase B (NAD(+)), electron transfer subunit		0.0849	0.5884	2.8819	0.0154	0
1303	3215	carB_1	Carbamoyl-phosphate synthase large chain	EC:6.3.5.5,	0.084	0.6103	3.5027	0.0145	0.0011
1304	1094	carA_1	Carbamoyl-phosphate synthase small chain	EC:6.3.5.5	0.1345	0.8826	3.8224	0.0099	0
1305	1286	pyrC	Dihydroorotase	EC:3.5.2.3	0.1017	0.5517	4.0551	0.0092	0
1306	920	pyrB	Aspartate carbamoyltransferase	EC:2.1.3.2	0.0933	0.5461	3.9835	0.0293	0
1307	1304	pyrP	Uracil permease		0.1003	0.6121	3.9992	0.0124	0
1308	548	pyrR	Bifunctional protein PyrR	EC:2.4.2.9	0.082	0.7724	7.718	0.0217	0
1309	914	rluD_1	Ribosomal large subunit pseudouridine synthase D	EC:5.4.99.23	0.0805	0.6251	4.9132	0.0213	0
1310	461	lspA	Lipoprotein signal peptidase	EC:3.4.23.36	0.186	0.6191	3.2435	0.0117	0.0039
1311	434	yocK_1	ral stress protein 16O		0.0847	0.4534	5.2267	0.0224	0.0042
1312	2762	ileS	Isoleucine--tRNA ligase	EC:6.1.1.5	0.1155	0.5997	3.8526	0.0188	0
1313	494	divIVA	Septum site-determining protein DivIVA		0.124	0.6973	7.2029	0.0197	0
1314	776	.	hypothetical protein		0.0843	0.7108	4.1232	0.0278	0
1315	275	.	hypothetical protein		0.0445	0.3216	4.8677	0.0157	0
1316	452	sepF	Cell division protein SepF		0.1355	0.5443	3.8783	0.0024	0
1317	695	.	hypothetical protein		0.1176	1.0202	4.0833	0.0047	0
1318	866	yfiH	Laccase domain protein YfiH	EC:1.10.3.-	0.0849	0.6484	3.6952	0.0162	0
1319	296	.	hypothetical protein		0.1102	0.9962	4.6975	0.0218	0
1320	884	rlmA	23S rRNA (guanine(745)-N(1))-methyltransferase	EC:2.1.1.187, EC:2.1.1.72	0.111	0.7243	3.1529	0.0134	0
1321	1121	rapI_5	Response regulator aspartate phosphatase I	EC:3.1.-.-, EC:3.1.-.-, EC:3.1.-.-, EC:3.1.-.-, EC:3.1.-.-,	0.0802	0.6417	4.1449	0.0202	0
1322	797	ylmA	putative ABC transporter ATP-binding protein YlmA	EC:7.2.2.-,	0.0769	0.9022	3.2376	0.0244	0
1323	779	sigG	RNA polymerase sigma-G factor		0.1364	0.6954	4.0411	0.0222	0
1324	719	sigE	RNA polymerase sigma-E factor		0.1648	0.8903	4.0908	0.027	0
1325	977	spoIIGA	Sporulation sigma-E factor-processing peptidase	EC:3.4.23.-	0.1004	0.7664	3.4871	0.0254	0
1326	4307	bpr_1	Bacillopeptidase F	EC:3.4.21.-	0.0836	0.5403	3.6823	0.011	0
1327	1508	bpr_2	Bacillopeptidase F	EC:3.4.24.3, EC:3.4.21.-	0.103	0.6797	4.3831	0.0122	0.0024
1328	1139	ftsZ	Cell division protein FtsZ		0.1507	0.6142	4.0794	0.0171	0
1329	515	rpsA	30S ribosomal protein S1		0.1189	0.5925	4.5063	0.0272	0
1330	557	.	hypothetical protein		0.1027	0.7953	5.371	0.0426	0
1331	3119	ydgH_1	Putative membrane protein YdgH		0.1036	0.5026	3.1964	0.0121	0
1332	458	.	Protein SprT-like protein		0.1515	0.752	4.0528	0.0235	0
1333	74	.	tRNA-Asn		0	0	0	0	0
1334	90	.	tRNA-Ser		0	0	0	0	0
1335	73	.	tRNA-Glu		0	0	1.3966	0	0
1336	74	.	tRNA-Gln		0	0.1315	0	0	0
1337	75	.	tRNA-Lys		0	0	0.6799	0	0
1338	83	.	tRNA-Leu		0	0	0	0.0129	0
1339	86	.	tRNA-Leu		0	0.2267	0	0	0
1340	848	.	hypothetical protein		0.1253	0.5808	5.1125	0.028	0
1341	1025	rapI_6	Response regulator aspartate phosphatase I	EC:3.1.-.-, EC:3.1.-.-, EC:3.1.-.-, EC:3.1.-.-, EC:3.1.-.-, EC:3.1.-.-	0.0638	0.6632	5.4896	0.0169	0.0035
1342	860	.	hypothetical protein		0.1711	0.5498	5.2813	0.0151	0
1343	497	.	hypothetical protein		0.0739	0.4951	2.2827	0.013	0
1344	485	xynA	Endo-1,4-beta-xylanase A	EC:3.2.1.8	0.16	0.6899	4.8908	0.0222	0
1345	1028	des_1	Fatty acid desaturase	EC:1.14.19.23, EC:1.14.19.45, EC:1.14.19.6, EC:1.14.19.22, EC:1.14.19.25, EC:1.14.19.35, EC:1.14.19.36	0.1272	0.7763	4.871	0.0231	0.0035
1346	203	cspC	Cold shock protein CspC		0.3209	1.5953	11.1451	2.4001	0.1069
1347	1385	norG_2	HTH-type transcriptional regulator NorG		0.0886	0.6475	4.0265	0.0234	0.0026
1348	1295	rfnT	Riboflavin transporter RfnT		0.0758	0.6316	4.1067	0.0158	0
1349	719	sdpR_2	Transcriptional repressor SdpR		0.108	0.5342	4.952	0.0105	0
1350	593	.	hypothetical protein		0.1309	0.6807	5.4804	0.02	0
1351	1085	gmuG_1	Mannan endo-1,4-beta-mannosidase	EC:3.2.1.78	0.1206	0.3451	4.092	0.0199	0.0033
1352	362	.	hypothetical protein		0.1465	0.7607	2.5623	0.0089	0
1353	1127	rapI_7	Response regulator aspartate phosphatase I	EC:3.1.-.-, EC:3.1.-.-, EC:3.1.-.-,	0.0689	0.5596	2.886	0.0201	0
1354	914	arg	Arginase	EC:3.5.3.1	0.1118	0.7114	4.1225	0.0224	0
1355	341	yybR_2	putative HTH-type transcriptional regulator YybR		0.1436	0.9228	4.986	0.0158	0
1356	665	dauR	Transcriptional regulator DauR		0.1659	0.6516	4.6552	0.0162	0
1357	215	yabJ_1	2-iminobutanoate/2-iminopropanoate deaminase		0.1515	0.5936	6.2199	0.005	0
1358	1097	thrC_2	Threonine synthase	EC:4.2.3.1	0.1043	0.4311	3.906	0.0128	0
1359	197	.	hypothetical protein	EC:3.5.3.18	0.124	0.9962	6.7853	0.0328	0
1360	1106	.	D-threonine aldolase		0.0924	0.5524	3.0341	0.0127	0.0016
1361	1202	tetA_2	Tetracycline resistance protein, class B		0.1463	0.7214	3.4363	0.0153	0.0015
1362	821	tipA_1	HTH-type transcriptional activator TipA		0.1643	0.5399	4.5889	0.0197	0
1363	380	yybR_3	putative HTH-type transcriptional regulator YybR		0.0967	1.0095	6.1031	0.0255	0
1364	575	ywrO_2	ral stress protein 14		0.1208	0.6335	4.3958	0.0113	0
1365	1190	.	putative transporter		0.0996	0.6376	3.818	0.0218	0.0031
1366	581	.	putative HTH-type transcriptional regulator		0.1828	0.6439	5.0607	0.013	0
1367	1325	brnQ_1	Branched-chain amino acid transport system 2 carrier protein		0.1203	0.5429	3.5851	0.0106	0.0027
1368	377	.	Virulence protein		0.0758	0.9132	3.8276	0.0086	0
1369	578	eamB	Cysteine/O-acetylserine efflux protein		0.1343	0.7665	4.373	0.0131	0.0031
1370	896	yofA_2	HTH-type transcriptional regulator YofA		0.1414	0.7366	3.5716	0.012	0.002
1371	434	slyA_1	Transcriptional regulator SlyA		0.1035	0.9522	5.3455	0.0025	0
1372	638	yodC_1	Putative NAD(P)H nitroreductase YodC		0.0961	0.7717	3.9624	0.0169	0
1373	1361	pbpE	Penicillin-binding protein 4*		0.0661	0.7458	4.7424	0.027	0
1374	1388	cycA	D-serine/D-alanine/glycine transporter		0.1149	0.6035	3.5341	0.0156	0.0026
1375	131	.	hypothetical protein		0.186	0.6724	5.4804	0.0491	0
1376	632	.	hypothetical protein		0.0776	0.7323	3.6734	0.012	0
1377	785	kynB	Kynurenine formamidase		0.0677	0.7654	3.1556	0.0234	0.0046
1378	365	.	hypothetical protein		0.2124	0.6467	4.5178	0.0236	0
1379	584	mtrR_2	HTH-type transcriptional regulator MtrR		0.1469	0.6575	5.2998	0.0055	0
1380	740	fabG_5	3-oxoacyl-[acyl-carrier-protein] reductase FabG	EC:1.1.1.47, EC:1.1.1.53, EC:1.1.1.100, EC:1.1.1.-, EC:1.1.1.76, EC:1.1.1.304	0.116	0.4791	4.1143	0.019	0
1381	818	.	putative hydrolase		0.0699	0.3974	3.2177	0.0198	0.0044
1382	263	.	hypothetical protein		0.2015	0.9713	5.8719	0.0205	0
1383	497	sigV_1	RNA polymerase sigma factor SigV		0.0904	0.6535	3.5279	0.013	0.0073
1384	860	rsiV	Anti-sigma-V factor RsiV		0.0713	0.8247	4.021	0.0151	0
1385	1883	oatA	O-acetyltransferase OatA		0.0738	0.602	3.3461	0.0201	0
1386	446	nudF_1	ADP-ribose pyrophosphatase		0.1098	0.4192	6.0112	0.0169	0
1387	1205	bcr_1	Bicyclomycin resistance protein		0.0882	0.6951	4.2418	0.0242	0
1388	1172	adh2_1	Long-chain-alcohol dehydrogenase 2	EC:1.1.1.-	0.1012	0.8828	3.5241	0.0092	0
1389	560	ypdA_1	Sensor histidine kinase YpdA	EC:2.7.13.3, EC:2.7.13.3, EC:2.7.13.3	0.0729	0.7559	3.408	0.025	0
1390	1457	sdrD	Serine-aspartate repeat-containing protein D		0.1095	0.5479	3.5441	0.0119	0
1391	635	.	hypothetical protein	EC:3.4.22.70	0.1287	0.5892	3.4936	0.0068	0
1392	1439	iolT	Major myo-inositol transporter IolT		0.0938	0.6232	3.409	0.009	0
1393	76	.	tRNA-Arg		0.0531	0	0	0	0
1394	73	.	tRNA-Gly		0	0	0	0	0
1395	176	.	hypothetical protein		0.1618	0.5572	3.2113	0.0427	0
1396	602	.	hypothetical protein		0.1425	1.3575	5.3987	0.0161	0
1397	146	.	hypothetical protein		0.0278	0.6038	4.9212	0.0221	0
1398	1685	.	hypothetical protein		0.0388	0.5498	2.5744	0.0064	0
1399	407	spoVK_2	Stage V sporulation protein K		0.0401	0.6285	3.2929	0.0079	0
1400	1262	hflX	GTPase HflX		0.0842	0.4919	3.7231	0.0086	0
1401	1265	mdeA	L-methionine gamma-lyase	EC:4.4.1.1	0.0776	0.7245	3.9999	0.012	0
1402	407	glnR	HTH-type transcriptional regulator GlnR		0.1203	0.8218	3.6728	0.0053	0
1403	1334	glnA	Glutamine synthetase	EC:6.3.1.2	0.1624	0.6796	3.2126	0.0105	0
1404	344	xerH	Tyrosine recombinase XerH		0.1067	0.5431	6.4404	0.0094	0
1405	263	.	hypothetical protein		0.0775	1.2328	6.6548	0.0287	0
1406	380	.	hypothetical protein		0.1504	0.7248	6.3743	0.0312	0
1407	245	.	hypothetical protein		0.0998	0.7617	4.4111	0.022	0
1408	212	.	hypothetical protein		0.1345	0.6945	4.1241	0.0101	0
1409	140	.	hypothetical protein		0.2322	0.8393	8.7954	0.046	0
1410	1790	.	putative ABC transporter ATP-binding protein		0.1074	0.5451	4.9624	0.0175	0
1411	137	srtA	Lantibiotic streptin		0.2669	1.4293	11.2332	0.0392	0
1412	338	.	hypothetical protein		0.1569	0.9891	6.0971	0.0159	0
1413	572	speG_2	Spermidine N(1)-acetyltransferase	EC:2.3.1.57	0.1428	0.4819	4.509	0.017	0
1414	617	yfiR_1	putative HTH-type transcriptional regulator YfiR		0.139	0.4947	5.0168	0.0087	0.0029
1415	1181	pbuE_3	Purine efflux pump PbuE		0.0865	0.5924	3.6722	0.0192	0.0046
1416	248	.	hypothetical protein		0.1479	0.911	6.6407	0.0521	0
1417	251	.	hypothetical protein		0.3247	1.2523	6.9717	0.0386	0
1418	377	ytrA_1	HTH-type transcriptional repressor YtrA		0.1407	0.8871	4.7845	0.0172	0
1419	881	ytrB_1	ABC transporter ATP-binding protein YtrB		0.0974	0.6262	3.6909	0.0147	0
1420	608	.	hypothetical protein		0.1478	0.5992	4.9212	0.016	0
1421	830	tktB	Transketolase 2	EC:2.2.1.1	0.064	0.7358	4.6014	0.0182	0
1422	1436	.	hypothetical protein		0.0911	0.4598	4.6746	0.0233	0.0025
1423	1034	exuR_2	putative HTH-type transcriptional repressor ExuR		0.1186	0.4574	4.2936	0.0157	0
1424	1802	glmS	Glutamine--fructose-6-phosphate aminotransferase [isomerizing]	EC:2.6.1.16	0.1294	0.815	4.9294	0.0222	0
1425	1346	glmM	Phosphoglucosamine mutase	EC:5.4.2.10	0.0942	0.7688	4.143	0.0177	0
1426	1316	cdaR_2	CdaA regulatory protein CdaR		0.0684	0.5616	3.9235	0.0222	0
1427	821	cdaA	Cyclic di-AMP synthase CdaA	EC:2.7.7.85	0.0896	0.6599	3.8346	0.0145	0
1428	632	rsiW	Anti-sigma-W factor RsiW		0.0776	0.8102	3.4285	0.0102	0
1429	563	sigW	ECF RNA polymerase sigma factor SigW		0.1596	0.7694	5.3139	0.0307	0
1430	914	rocF_2	Arginase	EC:3.5.3.1, EC:3.5.3.8, EC:3.5.3.11, EC:3.5.3.17	0.1073	0.7868	4.9132	0.0165	0
1431	73	.	tRNA-Gln		0	0	0.6983	0	0
1432	84	.	tRNA-Tyr		0.0481	0	0.6079	0	0
1433	73	.	tRNA-Thr		0	0	0	0	0
1434	75	.	tRNA-Val		0.0538	0	0.6799	0	0
1435	74	.	tRNA-Glu		0	0.1315	2.7559	0	0
1436	452	.	hypothetical protein		0.1536	0.9797	5.019	0.0215	0
1437	917	murQ_1	N-acetylmuramic acid 6-phosphate etherase	EC:4.2.1.126	0.1293	0.5694	4.5031	0.013	0
1438	875	ybbH	putative HTH-type transcriptional regulator YbbH		0.1074	0.6305	2.9494	0.0086	0
1439	1367	.	PTS system EIIBC component	EC:2.7.1.-, EC:2.7.1.211	0.1196	0.5695	3.4373	0.0071	0.0013
1440	1355	estB	Esterase EstB		0.1026	0.5309	4.6109	0.0112	0.0013
1441	1934	nagZ	Beta-hexosaminidase	EC:3.2.1.52	0.0761	0.6218	4.3261	0.0112	0
1442	1229	.	hypothetical protein		0.1331	0.5372	2.7307	0.0114	0
1443	941	panS_1	Pantothenate precursors transporter PanS		0.0956	0.5968	4.0044	0.0207	0
1444	224	.	hypothetical protein		0.1637	0.6575	7.5787	0.0192	0
1445	1175	pbpX_3	Putative penicillin-binding protein PbpX	EC:3.4.16.4	0.0591	0.5703	3.5152	0.0221	0
1446	686	.	hypothetical protein		0.1489	0.847	5.8668	0.0236	0
1447	107	.	hypothetical protein		0.4546	1.6437	12.4397	0.01	0
1448	467	yxxD_1	Antitoxin YxxD		0.1399	0.8851	4.0852	0.0092	0
1449	1697	yxiD_4	Ribonuclease YxiD		0.1084	0.5634	4.3517	0.0159	0.0021
1450	1217	rapI_8	Response regulator aspartate phosphatase I		0.1109	0.5344	4.2849	0.0177	0
1451	230	.	hypothetical protein		0.0886	0.7258	5.5923	0.0234	0
1452	72	.	tRNA-Thr		0	0.8106	1.4157	0.0148	0
1453	74	.	tRNA-Asn		0	0.263	1.3779	0.0144	0
1454	3932	ppsC_1	Plipastatin synthase subunit C		0.1009	0.6143	3.2452	0.0181	0.0009
1455	734	.	hypothetical protein		0.0946	0.5099	5.2024	0.0235	0
1456	191	.	hypothetical protein		0.0852	0.6677	3.4987	0.0113	0.0095
1457	767	tatC2	Sec-independent protein translocase protein TatCy		0.1119	0.5779	3.2968	0.0183	0.0024
1458	176	tatAy	Sec-independent protein translocase protein TatAy		0.0231	0.7243	4.9629	0.0061	0
1459	647	rex	Redox-sensing transcriptional repressor Rex		0.0884	0.7914	2.9505	0.0167	0
1460	512	moaC	Cyclic pyranopterin monophosphate synthase	EC:4.6.1.17	0.0638	0.7498	5.8421	0.0253	0
1461	1931	ybiT_2	putative ABC transporter ATP-binding protein YbiT		0.1186	0.7198	4.5735	0.0235	0
1462	1025	tsaD	tRNA N6-adenosine threonylcarbamoyltransferase	EC:2.3.1.234	0.0877	0.5863	3.4751	0.02	0.0018
1463	491	rimI_1	Ribosomal-protein-alanine acetyltransferase	EC:2.3.1.266	0.0915	0.7617	3.1508	0.0132	0
1464	692	tsaB	tRNA threonylcarbamoyladenosine biosynthesis protein TsaB	EC:2.3.1.234,	0.1122	0.37	2.7589	0.0203	0.0052
1465	476	tsaE	tRNA threonylcarbamoyladenosine biosynthesis protein TsaE	EC:2.7.1.221	0.1029	0.4962	2.9249	0.0136	0.0038
1466	983	thiL	Thiamine-monophosphate kinase	EC:2.7.4.16	0.0915	0.5512	3.886	0.0077	0
1467	76	.	tRNA-Asp		0	0.2562	3.3554	0	0
1468	76	.	tRNA-Met		0.1594	0	0.6711	0.014	0
1469	836	.	hypothetical protein		0.0049	0.1296	0.7408	0	0
1470	4469	.	hypothetical protein		0.0613	0.3574	2.0577	0.006	0.0024
1471	98	.	hypothetical protein		0.2067	0.4981	5.7414	0.0109	0
1472	365	.	hypothetical protein		0.2124	0.7006	6.0708	0.0118	0
1473	617	.	hypothetical protein		0.1655	0.6862	5.8529	0.0157	0
1474	383	.	hypothetical protein		0.0533	0.5137	3.4987	0.0056	0
1475	398	.	hypothetical protein		0.041	0.2966	2.4606	0.0027	0
1476	308	.	hypothetical protein		0.0397	0.2872	2.3412	0	0
1477	302	.	hypothetical protein		0.054	0.358	1.7054	0.0036	0
1478	428	.	hypothetical protein		0.0382	0.3908	3.6135	0.0176	0
1479	5243	.	hypothetical protein		0.0226	0.1599	0.6996	0.0037	0
1480	149	.	hypothetical protein		0.0273	0.1972	1.7224	0.0072	0
1481	449	.	hypothetical protein		0.0364	0.2411	2.0669	0.0144	0
1482	443	xkdM	Phage-like element PBSX protein XkdM		0.0092	0.1111	0.5819	0.0024	0
1483	1400	.	hypothetical protein		0.0321	0.1619	0.5532	0.0062	0.0026
1484	464	.	hypothetical protein		0.0352	0.2969	0.889	0.0093	0
1485	281	.	hypothetical protein		0.0145	0.2448	0.9162	0	0
1486	1106	rapI_9	Response regulator aspartate phosphatase I		0.0037	0.1693	0.6068	0.002	0
1487	137	.	hypothetical protein		0.0297	0.5003	0.7489	0	0
1488	383	.	hypothetical protein		0	0.1541	0.8074	0	0
1489	659	.	hypothetical protein		0	0.2092	0.8612	0	0
1490	584	.	hypothetical protein		0.014	0.0843	0.265	0.0018	0
1491	206	.	hypothetical protein		0.0395	0.2382	0.4993	0.0104	0
1492	266	.	hypothetical protein		0.0306	0.0739	0.5806	0.004	0
1493	158	.	hypothetical protein		0.0257	0.2481	0.975	0	0
1494	677	.	hypothetical protein		0.0241	0.1164	1.1432	0.0032	0
1495	458	.	hypothetical protein	EC:3.1.22.4	0.0267	0.1074	1.0132	0.0118	0
1496	140	.	hypothetical protein		0	0.2098	0.7329	0.0153	0
1497	260	.	hypothetical protein		0.047	0.0378	1.3859	0.0166	0
1498	200	.	hypothetical protein		0	0	1.5425	0.0108	0
1499	1304	dnaC_1	Replicative DNA helicase	EC:3.6.4.12	0.0345	0.068	0.5939	0.0033	0
1500	281	.	hypothetical protein		0	0.0699	0.9162	0.0077	0
1501	569	.	hypothetical protein		0.0718	0.173	1.0878	0	0
1502	455	nucB	Sporulation-specific extracellular nuclease		0.0449	0.3028	1.3598	0.0095	0
1503	212	.	hypothetical protein		0.1153	0.2315	1.213	0.0051	0
1504	770	.	hypothetical protein		0.0425	0.3326	2.3457	0.0084	0
1505	386	.	hypothetical protein		0.1586	0.3568	2.9375	0.0112	0
1506	449	.	hypothetical protein		0.0727	0.526	2.1817	0.0072	0
1507	191	.	hypothetical protein		0.0426	0.5137	0.5383	0	0
1508	680	.	hypothetical protein		0.0781	0.4779	1.1382	0.0063	0
1509	458	.	hypothetical protein		0.0624	0.2149	1.4635	0.0047	0
1510	377	.	hypothetical protein		0.1407	0.4174	2.734	0.0029	0
1511	347	.	hypothetical protein		0.1058	0.4534	4.4546	0	0
1512	1655	ydiO	putative BsuMI modification methylase subunit YdiO		0.0741	0.3275	1.997	0.0026	0
1513	1025	.	hypothetical protein		0.1196	0.6056	3.5254	0.0147	0
1514	770	.	hypothetical protein		0.1114	0.5628	5.6297	0.0056	0
1515	191	.	hypothetical protein		0.1279	0.9759	2.9604	0.0113	0
1516	1310	.	hypothetical protein		0.0562	0.504	3.4291	0.0074	0
1517	731	clpP_2	ATP-dependent Clp protease proteolytic subunit	EC:3.4.21.92	0.1174	0.5389	3.8119	0.0266	0
1518	1280	.	hypothetical protein		0.1629	0.9623	5.3246	0.027	0
1519	425	.	hypothetical protein		0.0672	0.6714	2.0621	0.0101	0
1520	302	.	hypothetical protein		0.0675	0.5533	2.3875	0.0071	0
1521	308	.	hypothetical protein		0.0927	0.2553	0.8361	0.0035	0
1522	398	.	hypothetical protein		0.041	0.1483	0.777	0	0
1523	383	.	hypothetical protein		0.0213	0.2055	1.0765	0	0
1524	617	.	hypothetical protein		0.0397	0.1596	1.3378	0.0017	0.0029
1525	365	.	hypothetical protein		0.0783	0.3233	3.106	0.0089	0.005
1526	98	.	hypothetical protein		0.2067	0.6973	2.0878	0	0
1527	2567	.	hypothetical protein		0.0988	0.9409	5.3725	0.0316	0.0014
1528	1712	lytG_1	Exo-glucosaminidase LytG	EC:3.2.1.17, EC:3.2.1.96,	0.1577	0.9615	6.6062	0.0303	0
1529	836	.	hypothetical protein		0.1564	1.0015	5.5562	0.0245	0
1530	1322	.	hypothetical protein		0.1082	0.9616	6.6007	0.0229	0
1531	1781	.	hypothetical protein		0.0918	0.8966	6.1184	0.0206	0.002
1532	1466	xylB_1	Xylulose kinase	EC:2.7.1.12	0.0725	0.6252	3.2758	0.0133	0
1533	1346	gntT_1	High-affinity gluconate transporter		0.0699	0.6955	4.0663	0.0177	0.0027
1534	1403	gntZ	6-phosphogluconate dehydrogenase, NAD(+)-dependent, decarboxylating	EC:1.1.1.44, EC:1.1.1.343	0.1574	0.6884	3.754	0.0208	0
1535	2603	adhE	Aldehyde-alcohol dehydrogenase	EC:1.2.1.10, EC:1.1.1.1	0.099	0.5984	3.7703	0.0162	0.0021
1536	563	ahpC_1	Alkyl hydroperoxide reductase subunit C	EC:1.11.1.24	0.0725	0.7344	5.039	0.023	0
1537	1529	ahpF	NADH dehydrogenase	EC:1.8.1.-	0.1471	0.7864	3.5124	0.0155	0
1538	836	fhuD_1	Iron(3+)-hydroxamate-binding protein FhuD		0.0587	0.8012	4.0746	0.0155	0
1539	950	feuB_4	Iron-uptake system permease protein FeuB		0.1248	0.6326	3.2601	0.0193	0
1540	1004	yfhA_2	putative siderophore transport system permease protein YfhA		0.1059	0.628	4.6788	0.0204	0
1541	1637	.	hypothetical protein		0.1074	0.7285	4.3849	0.0211	0.0044
1542	317	.	hypothetical protein		0.0901	0.7753	3.2499	0.0102	0
1543	902	skfE	SkfA peptide export ATP-binding protein SkfE		0.0906	0.7973	3.7767	0.0203	0
1544	737	.	hypothetical protein		0.0665	0.5479	3.2908	0.0146	0
1545	1151	desK_1	Sensor histidine kinase DesK	EC:2.7.13.3	0.1172	0.5393	3.2295	0.0103	0
1546	602	desR_1	Transcriptional regulatory protein DesR		0.1289	0.6869	4.2846	0.0143	0
1547	239	.	hypothetical protein		0.1023	0.8629	5.5979	0.0315	0
1548	1979	.	hypothetical protein		0.1467	0.523	3.497	0.0191	0
1549	134	.	hypothetical protein		0.3334	1.2419	6.8897	0.008	0
1550	356	.	hypothetical protein		0.0917	0.7459	4.7765	0.0121	0
1551	695	.	putative ABC transporter ATP-binding protein		0.0941	0.5101	3.0439	0.0109	0
1552	227	.	hypothetical protein		0.1974	0.8651	5.4392	0.0237	0
1553	479	rlmH	Ribosomal RNA large subunit methyltransferase H	EC:2.1.1.177	0.1449	0.9862	5.3826	0.0135	0
1554	158	.	hypothetical protein		0.2059	1.4266	8.4496	0.034	0
1555	500	.	hypothetical protein		0.0653	0.8858	4.7444	0.0194	0
1556	485	yycN	putative N-acetyltransferase YycN		0.1095	0.5479	5.8477	0.0156	0
1557	470	.	hypothetical protein		0.1564	0.6491	5.4854	0.0115	0.0077
1558	851	salL	Adenosyl-chloride synthase	EC:2.5.1.63	0.0384	0.6482	5.5797	0.0241	0
1559	1217	htrA_1	Serine protease Do-like HtrA	EC:3.4.21.107	0.0941	0.583	3.6061	0.0204	0.0045
1560	794	yycJ	Putative metallo-hydrolase YycJ	EC:3.1.26.11, EC:3.4.21.107	0.0772	0.5955	3.3149	0.0177	0.0023
1561	842	yycI	Two-component system WalR/WalK regulatory protein YycI		0.0728	0.6902	3.6165	0.0218	0
1562	1364	yycH	Two-component system WalR/WalK regulatory protein YycH		0.0869	0.5491	3.7098	0.0182	0
1563	1844	walK_1	Sensor histidine kinase WalK		0.0488	0.6307	3.7809	0.0152	0
1564	707	walR_2	Transcriptional regulatory protein WalR		0.0925	0.5154	4.2331	0.0198	0
1565	73	.	tRNA-Phe		0	0.2665	2.0948	0	0
1566	76	.	tRNA-Asp		0	0	0	0	0
1567	71	.	tRNA-Glu		0	0	0.7177	0	0
1568	75	.	tRNA-Lys		0.1077	0.6488	0	0.0142	0
1569	1292	purA	Adenylosuccinate synthetase	EC:6.3.4.4	0.1266	0.9687	4.1562	0.0226	0
1570	266	.	hypothetical protein		0.1226	0.7018	3.0965	0.0243	0
1571	1364	dnaC_2	Replicative DNA helicase	EC:3.6.4.12	0.0899	0.6936	3.1799	0.0261	0.0067
1572	167	.	hypothetical protein		0.0974	0.6457	4.3061	0.0064	0.0108
1573	218	.	hypothetical protein		0.1121	0.6305	4.483	0.0296	0
1574	143	.	hypothetical protein		0.1421	0.4794	7.5356	0.03	0
1575	1205	yycB_1	putative transporter YycB		0.1018	0.6297	3.5991	0.0125	0
1576	1196	nagA	N-acetylglucosamine-6-phosphate deacetylase	EC:3.5.1.25	0.0923	0.5026	2.9786	0.0208	0.003
1577	746	nagB_1	Glucosamine-6-phosphate deaminase 1	EC:3.5.99.6	0.0822	0.4357	3.3203	0.0159	0
1578	731	yvoA_2	HTH-type transcriptional repressor YvoA		0.0615	0.4446	3.2472	0.0103	0.005
1579	899	murQ_2	N-acetylmuramic acid 6-phosphate etherase	EC:4.2.1.126	0.1137	0.4821	3.3874	0.0084	0
1580	1370	nagE_1	PTS system N-acetylglucosamine-specific EIICBA component	EC:2.7.1.-, EC:2.7.1.193, EC:2.7.1.193	0.1224	0.6546	3.5805	0.015	0
1581	449	rplI	50S ribosomal protein L9		0.0909	0.4602	5.9711	0.0048	0
1582	1982	gdpP	Cyclic-di-AMP phosphodiesterase GdpP		0.0681	0.5968	3.4657	0.0147	0.0027
1583	932	.	hypothetical protein		0.1228	0.7082	3.5999	0.0243	0
1584	143	.	hypothetical protein		0.2273	1.4382	7.1768	0.015	0
1585	479	cotF_2	Spore coat protein F		0.1534	0.6164	4.3061	0.0158	0.0038
1586	1451	bicA	Bicarbonate transporter BicA		0.0902	0.5909	3.3096	0.0104	0.0013
1587	1298	garP	putative galactarate transporter		0.085	0.4403	3.1028	0.015	0
1588	1499	lysS	Lysine--tRNA ligase	EC:6.1.1.10, EC:6.1.1.6	0.1118	0.6378	5.4773	0.018	0
1589	1001	dus	putative tRNA-dihydrouridine synthase	EC:1.-.-.-	0.098	0.4921	5.0023	0.0108	0.0018
1590	209	.	hypothetical protein		0.039	0.3287	4.4291	0.0103	0
1591	500	folK	2-amino-4-hydroxy-6- hydroxymethyldihydropteridine pyrophosphokinase	EC:2.7.6.3, EC:4.1.2.25, EC:2.7.6.3	0.098	0.4724	3.4036	0.0065	0.0036
1592	383	folB	Dihydroneopterin aldolase	EC:4.1.2.25, EC:5.1.99.8, EC:1.13.11.81,	0.1279	0.5907	3.095	0.0084	0
1593	857	folP	Dihydropteroate synthase	EC:2.5.1.15, EC:2.7.6.3, EC:4.1.2.25, EC:5.1.99.8, EC:1.13.11.81	0.062	0.5517	4.0953	0.0176	0
1594	857	dat_1	D-alanine aminotransferase	EC:2.6.1.42, EC:4.1.3.38	0.0429	0.5977	3.3726	0.0088	0
1595	584	pabA	Aminodeoxychorismate/anthranilate synthase component 2	EC:4.1.3.27, EC:2.6.1.85, EC:6.3.5.2	0.0909	0.5732	3.1799	0.0129	0
1596	1430	pabB	Aminodeoxychorismate synthase component 1	EC:2.6.1.85	0.0886	0.6547	4.3331	0.0287	0.0025
1597	926	cysK_1	Cysteine synthase	EC:2.5.1.47	0.1148	0.8511	5.2955	0.0187	0
1598	89	.	hypothetical protein		0.4546	2.7395	4.019	0.036	0
1599	461	prsA_1	Foldase protein PrsA	EC:5.2.1.8, EC:5.2.1.8	0.1594	1.0246	4.1383	0.0187	0
1600	869	hslO	33 kDa chaperonin		0.0847	0.7028	4.9297	0.0137	0
1601	776	coaX	Type III pantothenate kinase	EC:2.7.1.33	0.1527	0.6854	4.3227	0.0111	0
1602	1916	ftsH	ATP-dependent zinc metalloprotease FtsH	EC:3.4.24.-	0.0982	0.7768	4.2859	0.1443	0.0019
1603	539	hpt	Hypoxanthine-guanine phosphoribosyltransferase	EC:2.4.2.8	0.1061	0.6575	3.4449	0.024	0.0067
1604	1430	tilS	tRNA(Ile)-lysidine synthase	EC:2.4.2.8, EC:6.3.4.19, EC:6.3.4.19, EC:2.4.2.8	0.1287	0.7788	5.272	0.0098	0
1605	1037	yabT	putative serine/threonine-protein kinase YabT		0.1222	0.7126	3.9327	0.0146	0
1606	737	.	hypothetical protein		0.0776	0.7483	4.9012	0.019	0
1607	2489	spoIIE	Stage II sporulation protein E	EC:3.1.3.16	0.0822	0.6416	4.7107	0.0187	0.0015
1608	71	.	tRNA-Glu		0	0.9588	1.4354	0	0
1609	74	.	tRNA-Met		0	0	0	0	0
1610	386	yugI_1	ral stress protein 13		0.1269	1.1977	5.6079	0.0251	0
1611	377	divIC	Cell division protein DivIC		0.0649	0.6262	5.3313	0.0143	0
1612	626	yabQ	Spore protein YabQ		0.1109	0.7865	3.7086	0.0155	0
1613	308	yabP	Spore protein YabP		0.1059	1.0213	5.5185	0.0105	0
1614	263	.	hypothetical protein		0.0775	0.7098	4.6975	0.0246	0
1615	1484	mazG	Nucleoside triphosphate pyrophosphohydrolase/pyrophosphatase MazG	EC:3.6.1.66, EC:3.6.1.9	0.0799	0.518	3.3057	0.0204	0
1616	1592	murJ_1	Lipid II flippase MurJ		0.0796	0.5572	3.633	0.0102	0.0023
1617	536	spoVT	Stage V sporulation protein T		0.0914	0.9734	5.0999	0.0101	0
1618	3533	mfd	Transcription-repair-coupling factor	EC:3.6.4.-	0.1239	0.5777	4.0209	0.0159	0.001
1619	230	fin	Anti-sigma-F factor Fin		0.0886	1.5797	5.5923	0.0234	0
1620	566	pth	Peptidyl-tRNA hydrolase	EC:3.1.1.29	0.1804	0.6957	3.5542	0.0362	0
1621	626	ctc	ral stress protein CTC		0.1697	0.7865	4.6975	0.0293	0
1622	953	prs	Ribose-phosphate pyrophosphokinase	EC:2.7.6.1	0.1115	0.6823	4.3331	0.0136	0
1623	1370	glmU	Bifunctional protein GlmU	EC:2.7.7.23, EC:2.3.1.157, EC:2.7.7.23	0.0836	0.7409	3.8821	0.0102	0
1624	293	spoVG	Putative septation protein SpoVG		0.2088	1.0734	6.6788	0.0588	0.0185
1625	377	yabJ_2	2-iminobutanoate/2-iminopropanoate deaminase	EC:3.5.99.10	0.1191	0.8349	6.0148	0.0172	0
1626	833	purR	Pur operon repressor	EC:2.4.2.7,	0.103	0.4375	3.2218	0.0091	0
1627	869	ispE	4-diphosphocytidyl-2-C-methyl-D-erythritol kinase	EC:2.7.1.148	0.0941	0.6575	3.9794	0.0162	0
1628	185	.	hypothetical protein		0.22	0.6893	5.2784	0.0291	0
1629	260	.	hypothetical protein		0.2352	1.4359	8.5131	0.0414	0
1630	881	yabG	Sporulation-specific protease YabG		0.116	0.8274	4.1596	0.0221	0
1631	878	rsmA	Ribosomal RNA small subunit methyltransferase A	EC:2.1.1.182	0.149	0.662	4.0562	0.0148	0
1632	560	rnmV_2	Ribonuclease M5	EC:3.1.26.8	0.124	0.8438	4.1449	0.0328	0
1633	1199	yocH_2	Cell wall-binding protein YocH		0.1228	0.7232	4.8228	0.0243	0
1634	767	ycfH	putative metal-dependent hydrolase YcfH	EC:3.1.21.-	0.1119	0.5907	5.248	0.0127	0
1635	1988	metG	Methionine--tRNA ligase	EC:6.1.1.10	0.0926	0.6148	4.3905	0.0196	0
1636	287	abrB_1	Transition state regulatory protein AbrB		0.1563	1.267	6.9974	0.045	0
1637	875	rsmI	Ribosomal RNA small subunit methyltransferase I	EC:2.1.1.198	0.0841	0.5854	3.7752	0.0123	0
1638	293	.	hypothetical protein		0.1392	0.9057	3.5152	0.0147	0
1639	743	yfiC	tRNA1(Val) (adenine(37)-N6)-methyltransferase	EC:2.1.1.172, EC:2.1.1.223	0.077	0.8749	3.1254	0.0131	0
1640	362	yabA	Initiation-control protein YabA		0.1465	0.6792	4.9822	0.0179	0
1641	827	.	hypothetical protein		0.0939	0.7385	4.3061	0.0131	0
1642	989	dnaX_2	DNA polymerase III subunit tau	EC:2.7.7.7	0.0951	0.6674	3.5492	0.0098	0.0055
1643	440	.	hypothetical protein		0.1021	0.7827	5.5071	0.0123	0.0041
1644	329	.	hypothetical protein		0.1364	1.1058	6.8897	0.0229	0
1645	638	tmk	Thymidylate kinase	EC:2.7.4.9	0.0961	0.6019	4.6902	0.0321	0
1646	1442	speA_2	Arginine decarboxylase	EC:4.1.1.18, EC:4.1.1.19, EC:4.1.1.19	0.0822	0.5673	3.1154	0.0142	0.0013
1647	1166	.	TelA-like protein		0.1578	0.6085	4.0736	0.013	0.0016
1648	644	.	hypothetical protein		0.1269	0.7492	4.4062	0.0034	0.0085
1649	191	csfB	Anti-sigma-G factor Gin		0.2984	1.6951	11.0343	0.0113	0.0095
1650	335	mcpA_3	Methyl-accepting chemotaxis protein McpA		0.1096	0.9099	4.1523	0.0322	0
1651	737	tgl	Protein-glutamine gamma-glutamyltransferase	EC:2.3.2.13	0.1497	0.9354	4.5511	0.0234	0.0025
1652	401	.	hypothetical protein		0.1425	1.0549	4.756	0.043	0
1653	785	celS	Endoglucanase S		0.0989	0.6525	4.3389	0.0165	0
1654	1289	corC_2	Magnesium and cobalt efflux protein CorC	EC:2.5.1.3,	0.1047	0.6498	4.0056	0.0117	0
1655	683	.	hypothetical protein		0.1196	0.5912	3.4751	0.0111	0
1656	254	.	hypothetical protein		0.1444	0.5415	5.066	0.0042	0
1657	983	.	hypothetical protein		0.0956	0.7016	3.991	0.0066	0
1658	404	.	hypothetical protein		0.0909	0.7305	4.7207	0.0133	0
1659	392	.	hypothetical protein		0.1145	0.6023	4.4704	0.0385	0
1660	1352	pgi	Glucose-6-phosphate isomerase	EC:5.3.1.9, EC:2.2.1.2, EC:5.3.1.9	0.1179	0.7581	4.6211	0.0168	0
1661	1163	adh2_2	Long-chain-alcohol dehydrogenase 2	EC:1.1.-.-, EC:1.1.1.-	0.116	0.8049	5.0607	0.0121	0.0016
1662	236	.	hypothetical protein		0.0863	0.8739	4.7966	0.0091	0.0077
1663	389	yugI_2	ral stress protein 13		0.0944	0.8345	5.1673	0.0194	0
1664	1193	patA_1	Putative N-acetyl-LL-diaminopimelate aminotransferase	EC:2.6.1.-	0.1028	0.6608	3.7218	0.0199	0
1665	500	lrp_2	Leucine-responsive regulatory protein		0.0817	0.8268	4.435	0.0194	0
1666	827	rsbQ_1	Sigma factor SigB regulation protein RsbQ	EC:3.7.1.14, EC:3.7.1.9, EC:3.7.1.25, EC:3.7.1.13, EC:3.7.1.17, EC:3.7.1.-	0.0791	0.7385	3.8068	0.0117	0
1667	263	.	hypothetical protein		0.1395	0.7098	4.3061	0.0123	0
1668	494	.	hypothetical protein		0.0413	0.6575	4.4887	0.0262	0
1669	1163	patB	Cystathionine beta-lyase PatB	EC:4.4.1.13	0.0773	0.5846	4.0397	0.0139	0
1670	197	.	hypothetical protein		0.0207	0.6973	4.1756	0.0164	0
1671	386	kapB	Kinase-associated lipoprotein B		0.074	0.6371	4.1392	0.0196	0
1672	617	polC_2	DNA polymerase III PolC-type	EC:1.3.1.89, EC:2.7.1.160, EC:3.1.-.-, EC:3.1.-.-, EC:3.1.-.-	0.0662	0.9256	4.7659	0.0245	0
1673	1217	tetA_3	Tetracycline resistance protein, class B		0.0773	0.6235	2.5455	0.0169	0.003
1674	1877	pbpD	Penicillin-binding protein 4	EC:2.4.1.129, EC:2.4.1.129, EC:3.4.16.4, EC:2.4.1.129, EC:3.4.16.4, EC:2.4.1.129, EC:3.4.16.4	0.1002	0.6302	3.7695	0.0138	0
1675	407	.	hypothetical protein		0.0802	0.701	4.4327	0.0079	0
1676	557	.	hypothetical protein		0.176	0.6186	4.6302	0.0213	0
1677	1682	dcuS	Sensor histidine kinase DcuS	EC:2.7.13.3, EC:2.7.13.3, EC:2.7.13.3, EC:2.7.13.3	0.1143	0.4453	3.1931	0.0231	0.0022
1678	707	dcuR	Transcriptional regulatory protein DcuR		0.1098	0.7801	3.5032	0.026	0
1679	1079	tmpC_1	Membrane lipoprotein TmpC		0.0871	0.5662	3.7319	0.019	0
1680	1535	mglA	Galactose/methyl galactoside import ATP-binding protein MglA	EC:7.5.2.-	0.0693	0.5522	3.5323	0.0197	0.0024
1681	1046	alsC	D-allose transport system permease protein AlsC		0.086	0.7065	3.5534	0.0165	0
1682	959	.	hypothetical protein		0.098	0.7808	3.8755	0.0191	0
1683	536	pgsA_2	CDP-diacylglycerol--glycerol-3-phosphate 3-phosphatidyltransferase	EC:2.7.8.8	0.0914	0.5877	4.5226	0.0141	0
1684	482	yohD	Inner membrane protein YohD		0.1017	0.7146	3.4235	0.0201	0
1685	788	psd	Phosphatidylserine decarboxylase proenzyme	EC:4.1.1.65	0.0363	0.375	3.0781	0.0164	0
1686	1346	cimH_1	Citrate/malate transporter		0.1185	0.7029	5.1021	0.0136	0
1687	233	.	hypothetical protein		0.1574	1.2222	7.508	0.037	0.0078
1688	2402	mrpA	Na(+)/H(+) antiporter subunit A	EC:7.1.1.2,	0.0902	0.71	4.3007	0.0157	0
1689	431	mrpB	Na(+)/H(+) antiporter subunit B	EC:7.1.1.2,	0.1137	0.5251	4.1865	0.025	0
1690	341	mrpC	Na(+)/H(+) antiporter subunit C		0.0957	0.5191	3.7773	0.0316	0
1691	1487	mrpD	Na(+)/H(+) antiporter subunit D		0.0577	0.4639	3.8546	0.0116	0
1692	476	mrpE	Na(+)/H(+) antiporter subunit E		0.1115	0.7236	2.8165	0.0136	0
1693	284	mrpF	Na(+)/H(+) antiporter subunit F		0.2154	1.0035	4.1701	0.0152	0
1694	374	mrpG	Na(+)/H(+) antiporter subunit G		0.12	0.526	4.1338	0.0115	0
1695	392	.	Putative esterase	EC:3.1.2.28	0.0729	0.5019	4.2075	0.011	0
1696	638	comA	Transcriptional regulatory protein ComA		0.1153	0.4476	4.771	0.0203	0
1697	2312	comP	Sensor histidine kinase ComP	EC:2.7.13.3, EC:2.7.13.3	0.0991	0.5031	4.0436	0.0173	0
1698	173	.	hypothetical protein		0.1176	0.5668	3.2667	0.0062	0
1699	899	.	hypothetical protein		0.1318	0.4493	3.8468	0.018	0
1700	140	degQ	Degradation enzyme regulation protein DegQ		0.1161	2.0284	8.0624	0.0537	0
1701	341	.	hypothetical protein		0.0598	0.4326	2.8707	0.019	0
1702	1217	.	hypothetical protein	EC:3.1.4.52	0.1109	0.5425	3.7333	0.0275	0.0015
1703	1463	pncB2	Nicotinate phosphoribosyltransferase pncB2	EC:6.3.4.21	0.1006	0.6534	3.7766	0.0199	0.0012
1704	551	yecD_1	Isochorismatase family protein YecD	EC:3.5.1.19, EC:3.5.1.-	0.1334	0.5003	4.8677	0.0313	0.0033
1705	401	.	hypothetical protein		0.1832	0.8341	4.4989	0.0215	0
1706	248	.	hypothetical protein		0.2136	0.7921	6.6407	0.0217	0
1707	224	gerPA_1	putative spore germination protein GerPA		0.0182	1.1835	6.4304	0.0192	0
1708	1103	.	hypothetical protein		0.0667	0.9201	4.3061	0.0166	0
1709	869	.	hypothetical protein		0.0564	0.204	1.2473	0.0025	0
1710	242	.	hypothetical protein		0.0674	0.3653	1.2759	0.0089	0
1711	1277	yhdJ	DNA adenine methyltransferase YhdJ	EC:2.1.1.72	0.0128	0.1929	0.5661	0.0017	0
1712	269	.	hypothetical protein		0.0303	0.2557	1.9138	0.004	0
1713	167	.	hypothetical protein		0.0244	0.0587	0	0	0
1714	287	.	hypothetical protein		0	0.4109	1.6148	0.0038	0
1715	494	.	hypothetical protein		0	0.0199	0.2088	0	0
1716	1847	yxiD_5	Ribonuclease YxiD		0.0421	0.1708	0.699	0.0012	0
1717	1103	rapI_10	Response regulator aspartate phosphatase I	EC:3.1.-.-, EC:3.1.-.-, EC:3.1.-.-, EC:3.1.-.-, EC:3.1.-.-,	0.0074	0.0715	0.3276	0	0
1718	134	.	hypothetical protein		0	0.0731	0	0	0
1719	464	cheW_2	Chemotaxis protein CheW		0.0792	0.6575	3.556	0.0116	0
1720	1118	pepT_1	Peptidase T	EC:3.4.11.4	0.0548	0.4407	3.3248	0.0164	0.0016
1721	1517	pccB_1	Propionyl-CoA carboxylase beta chain	EC:6.4.1.3, EC:2.1.3.15, EC:6.4.1.2, EC:6.4.1.3, EC:2.1.3.15, EC:6.4.1.2, EC:6.4.1.3, EC:2.1.3.15	0.097	0.5262	3.3019	0.0192	0.0012
1722	959	.	hypothetical protein		0.0895	0.678	3.2834	0.0169	0
1723	728	artM	Arginine transport ATP-binding protein ArtM	EC:7.4.2.1, EC:7.4.2.1, EC:7.4.2.1	0.0786	0.7711	4.6073	0.0178	0
1724	662	artQ	Arginine transport system permease protein ArtQ		0.0679	0.5355	4.2866	0.0082	0
1725	764	artP	Arginine-binding extracellular protein ArtP		0.1123	0.6059	4.5931	0.0226	0
1726	437	.	hypothetical protein		0.0654	0.653	5.5448	0.0197	0
1727	902	bmrU	Putative lipid kinase BmrU	EC:2.7.1.91, EC:2.7.1.107	0.0634	0.4259	4.0056	0.0084	0
1728	1262	pdhC_1	Dihydrolipoyllysine-residue acetyltransferase component of pyruvate dehydrogenase complex	EC:2.3.1.12, EC:2.3.1.61, EC:2.3.1.168	0.0842	0.4529	4.1322	0.0128	0
1729	983	bfmBAB	2-oxoisovalerate dehydrogenase subunit beta	EC:1.2.4.4	0.1081	0.5913	3.0458	0.0121	0
1730	992	bfmBAA	2-oxoisovalerate dehydrogenase subunit alpha	EC:1.2.4.4	0.0948	0.4966	3.7467	0.012	0.0037
1731	1421	pdhD_2	Dihydrolipoyl dehydrogenase	EC:1.8.1.4	0.0719	0.5687	3.6338	0.0152	0
1732	1091	buk2	Butyrate kinase 2	EC:2.7.2.7	0.1274	0.5328	4.6373	0.0148	0
1733	1094	ldh_2	Leucine dehydrogenase	EC:1.4.1.9, EC:1.4.1.23	0.0972	0.7025	3.8224	0.0168	0.005
1734	911	pta_1	Phosphate acetyltransferase	EC:2.3.1.8, EC:2.3.1.19	0.0628	0.5515	3.8528	0.013	0.002
1735	2069	rocR_2	Arginine utilization regulatory protein RocR		0.081	0.6194	4.4683	0.0136	0.0018
1736	254	.	hypothetical protein		0.1284	0.4254	3.6475	0.017	0
1737	728	glpQ_2	Glycerophosphodiester phosphodiesterase	EC:3.1.4.46	0.0898	0.5817	4.1111	0.0104	0
1738	620	lytC_1	N-acetylmuramoyl-L-alanine amidase LytC	EC:3.5.1.28	0.0329	0.667	4.3269	0.0122	0
1739	323	lytA_1	Membrane-bound protein LytA		0.0631	0.6088	3.6681	0.02	0
1740	197	.	hypothetical protein		0.1447	0.8966	5.2195	0.0164	0
1741	1013	mccF	Microcin C7 self-immunity protein MccF	EC:3.4.17.13	0.1493	0.5155	4.9431	0.0085	0
1742	344	.	hypothetical protein		0.1305	1.0005	4.9426	0.0125	0.0105
1743	1439	.	hypothetical protein		0.179	1.0068	5.2032	0.0173	0.0025
1744	311	.	hypothetical protein		0.1443	1.0115	5.9622	0.0242	0.0058
1745	800	spo0A	Stage 0 sporulation protein A		0.0766	1.0465	5.4834	0.0256	0.0023
1746	1340	spoIVB	SpoIVB peptidase	EC:3.4.21.116	0.0732	0.7575	4.5469	0.0169	0
1747	1760	recN	DNA repair protein RecN		0.1046	0.5992	3.4625	0.0117	0
1748	449	argR_1	Arginine repressor		0.1273	0.8766	3.6745	0.0192	0
1749	845	tlyA	Hemolysin A	EC:2.1.1.226, EC:2.1.1.227	0.0435	0.6178	3.4204	0.0153	0
1750	1901	dxs	1-deoxy-D-xylulose-5-phosphate synthase	EC:2.2.1.7	0.0774	0.7	3.9665	0.0142	0
1751	890	.	Farnesyl diphosphate synthase	EC:2.5.1.1, EC:2.5.1.10, EC:3.1.11.6, EC:2.5.1.1, EC:2.5.1.10, EC:2.5.1.29	0.0459	0.5534	3.3637	0.0206	0
1752	260	xseB	Exodeoxyribonuclease 7 small subunit	EC:3.1.11.6	0.047	0.6424	1.7818	0.0207	0
1753	1349	xseA	Exodeoxyribonuclease 7 large subunit	EC:3.1.11.6	0.1152	0.6867	5.0525	0.0168	0
1754	848	folD	Bifunctional protein FolD protein	EC:1.5.1.5, EC:3.5.4.9	0.0916	0.5343	4.2604	0.0051	0.0021
1755	389	nusB	N utilization substance protein B		0.1993	0.9356	5.0348	0.0249	0.0047
1756	410	.	Alkaline shock protein 23		0.0796	0.5759	5.1547	0.0158	0
1757	1352	accC_1	Biotin carboxylase	EC:6.4.1.2, EC:6.3.4.14	0.0907	0.5394	3.8573	0.0168	0
1758	485	accB	Biotin carboxyl carrier protein of acetyl-CoA carboxylase		0.1347	0.5885	5.5288	0.0222	0
1759	653	spoIIIAH	Stage III sporulation protein AH		0.1189	0.8595	5.0567	0.0149	0
1760	689	.	hypothetical protein		0.1483	0.6718	2.6211	0.0251	0
1761	629	.	hypothetical protein		0.1234	0.6418	3.7729	0.0343	0
1762	1211	spoIIIAE	Stage III sporulation protein AE		0.0506	0.7242	3.5813	0.0178	0
1763	365	.	hypothetical protein		0.1677	0.3503	5.0826	0.0295	0
1764	206	.	hypothetical protein		0.2174	0.7146	4.9925	0.0157	0
1765	515	.	hypothetical protein		0.0714	0.841	3.2045	0.0209	0
1766	923	.	hypothetical protein		0.1461	0.555	3.5791	0.0187	0
1767	281	.	hypothetical protein		0.1161	1.0142	4.5809	0.046	0
1768	557	efp	Elongation factor P		0.11	0.9897	4.3524	0.0368	0.0065
1769	1061	ypdF	Aminopeptidase YpdF	EC:3.4.11.9, EC:3.4.13.9	0.0963	0.6965	3.4059	0.0224	0
1770	431	yqhS	3-dehydroquinate dehydratase	EC:1.13.11.27, EC:4.2.1.10,	0.1421	0.5707	4.9041	0.02	0
1771	536	.	hypothetical protein		0.0991	0.5326	3.6565	0.0221	0.0068
1772	950	.	hypothetical protein		0.142	0.7467	4.5642	0.0114	0.0019
1773	386	.	hypothetical protein		0.0423	0.739	4.4062	0.014	0.0047
1774	875	.	putative NTE family protein		0.0654	0.6192	3.3033	0.0173	0
1775	881	yedA_2	putative inner membrane transporter YedA		0.0093	0.2013	0.1758	0.0012	0
1776	623	.	hypothetical protein		0.0066	0.079	0.3312	0	0
1777	275	.	hypothetical protein		0.0148	0.1072	1.1233	0	0
1778	833	.	hypothetical protein		0	0.1301	0.4337	0	0
1779	575	.	hypothetical protein		0.0142	0.0685	0.3588	0.0075	0
1780	437	.	hypothetical protein		0	0.0225	0	0	0
1781	806	.	hypothetical protein		0.0051	0.0244	0.1281	0	0
1782	812	.	hypothetical protein		0.0201	0.0849	0.2542	0	0
1783	671	natA_3	ABC transporter ATP-binding protein NatA		0.0061	0.0734	0.1538	0	0
1784	506	.	hypothetical protein		0	0.1167	0.5096	0	0
1785	707	.	hypothetical protein		0.0058	0.0836	0.6569	0	0
1786	683	lrgB	Antiholin-like protein LrgB		0.0658	0.9372	4.2305	0.0174	0.0053
1787	413	lrgA	Antiholin-like protein LrgA		0.0494	0.8576	4.7429	0.0052	0
1788	1571	phoD_1	Alkaline phosphatase D	EC:3.1.3.1, EC:3.1.3.1	0.0677	0.6587	3.1227	0.0131	0
1789	722	lytR_1	Sensory transduction protein LytR		0.0679	0.723	3.4306	0.0135	0
1790	1766	ypdA_2	Sensor histidine kinase YpdA	EC:2.7.13.3, EC:2.7.13.3	0.0973	0.547	3.6846	0.0177	0.0041
1791	230	.	hypothetical protein		0.0886	0.8966	8.724	0.0281	0
1792	797	yfnB_2	Putative HAD-hydrolase YfnB	EC:3.1.3.29,	0.1128	0.6921	3.5614	0.0203	0
1793	1931	thrS_1	Threonine--tRNA ligase 1	EC:6.1.1.3	0.1144	0.6023	4.2793	0.0179	0
1794	842	.	hypothetical protein		0.1408	0.5381	3.0035	0.0218	0
1795	632	ydjZ_2	TVP38/TMEM64 family inner membrane protein YdjZ		0.0582	0.6076	2.8571	0.0137	0
1796	932	dnaI	Primosomal protein DnaI		0.0395	0.4651	3.9322	0.0035	0
1797	1415	dnaB	Replication initiation and membrane attachment protein		0.0665	0.6059	4.452	0.0114	0.0026
1798	458	nrdR	Transcriptional repressor NrdR		0.0891	0.795	5.7414	0.0141	0.0079
1799	392	.	hypothetical protein		0.0729	0.9536	4.2075	0.0248	0
1800	386	speH	S-adenosylmethionine decarboxylase proenzyme	EC:4.1.1.50	0.1692	1.2232	4.5397	0.0223	0
1801	1022	gapB	Glyceraldehyde-3-phosphate dehydrogenase 2	EC:1.2.1.12, EC:1.2.1.59	0.112	0.9448	3.0307	0.0148	0
1802	605	coaE_1	Dephospho-CoA kinase	EC:2.7.1.24	0.1148	0.7323	4.1782	0.0071	0.003
1803	632	mntP_2	manganese efflux pump MntP		0.0388	0.5609	3.9999	0.0085	0
1804	827	mutM	Formamidopyrimidine-DNA glycosylase	EC:3.2.2.23, EC:4.2.99.18	0.084	0.6908	4.6181	0.0157	0
1805	2639	polA	DNA polymerase I	EC:2.7.7.7	0.1116	0.6537	4.3844	0.0188	0
1806	1742	phoR_1	Alkaline phosphatase synthesis sensor protein PhoR		0.0681	0.7129	3.6168	0.0192	0
1807	722	phoP	Alkaline phosphatase synthesis transcriptional regulatory protein PhoP		0.0849	0.723	5.4317	0.0254	0
1808	938	mdh	Malate dehydrogenase	EC:1.1.1.37	0.0872	0.9453	4.4024	0.0115	0
1809	1271	icd	Isocitrate dehydrogenase [NADP]	EC:1.1.1.42	0.0483	0.7211	4.103	0.0161	0
1810	1118	citZ	Citrate synthase 2	EC:2.3.3.1	0.0695	0.8725	3.8327	0.0184	0
1811	464	.	hypothetical protein		0.088	0.8271	5.4451	0.0116	0
1812	1115	.	hypothetical protein		0.1577	0.6805	3.0559	0.0126	0.0016
1813	389	.	hypothetical protein		0.1049	0.6828	2.9149	0.0139	0
1814	1757	pyk	Pyruvate kinase	EC:2.7.1.40	0.1024	0.8751	4.2914	0.0154	0
1815	959	pfkA	ATP-dependent 6-phosphofructokinase	EC:2.7.1.11	0.1279	0.7088	4.7367	0.0248	0
1816	977	accA	Acetyl-coenzyme A carboxylase carboxyl transferase subunit alpha	EC:6.4.1.2, EC:2.1.3.15, EC:6.4.1.2, EC:2.1.3.15	0.1088	0.7563	4.491	0.0177	0
1817	908	accD	Acetyl-coenzyme A carboxylase carboxyl transferase subunit beta	EC:6.4.1.2, EC:2.1.3.15	0.0585	0.8029	4.6045	0.0155	0
1818	1235	.	NAD-dependent malic enzyme	EC:1.1.1.38, EC:1.1.1.40	0.0993	0.6224	5.0168	0.0079	0
1819	3344	dnaE	DNA polymerase III subunit alpha	EC:2.7.7.7, EC:2.7.7.7	0.0746	0.625	3.7538	0.0145	0.0033
1820	341	ytrH	Sporulation membrane protein YtrH		0.0718	0.6344	4.5327	0.0158	0
1821	503	ytrI	Sporulation membrane protein YtrI		0.0731	0.724	4.3061	0.0172	0
1822	179	.	hypothetical protein		0.0909	0.7123	5.4544	0.006	0
1823	941	nrnA	Bifunctional oligoribonuclease and PAP phosphatase NrnA	EC:3.1.3.7, EC:3.1.13.3	0.1433	0.691	4.3883	0.0172	0.0019
1824	302	.	hypothetical protein		0.0945	0.8137	4.2634	0.0107	0.006
1825	1331	.	Cobalt-dependent inorganic pyrophosphatase		0.0891	0.6293	3.6466	0.0227	0.0027
1826	563	.	hypothetical protein		0.1451	0.8393	3.5731	0.0192	0
1827	683	gloB	Hydroxyacylglutathione hydrolase		0.0897	0.8218	3.0973	0.0205	0
1828	761	fabG_6	3-oxoacyl-[acyl-carrier-protein] reductase FabG	EC:1.1.1.30, EC:1.1.1.100	0.0537	0.6212	3.255	0.0156	0
1829	140	.	hypothetical protein		0.1451	0.9792	6.963	0.0077	0
1830	1379	argH	Argininosuccinate lyase	EC:4.3.2.1	0.1156	0.7004	3.5197	0.0227	0.0026
1831	1211	argG	Argininosuccinate synthase	EC:6.3.4.5	0.0912	0.6591	3.3255	0.0143	0.003
1832	515	moaB	Molybdenum cofactor biosynthesis protein B	EC:4.2.1.96, EC:2.8.1.12, EC:4.6.1.17, EC:2.7.7.75, EC:2.10.1.1, EC:2.10.1.1, EC:2.7.7.75	0.2458	0.6116	3.8054	0.0084	0
1833	1187	ackA	Acetate kinase	EC:2.7.2.1	0.1102	0.7554	3.5666	0.0155	0.0031
1834	986	.	hypothetical protein	EC:2.1.1.72	0.0539	0.5995	3.9265	0.0252	0
1835	503	tpx	putative thiol peroxidase	EC:1.11.1.24	0.0974	0.7827	5.0237	0.015	0
1836	455	ytfJ	putative spore protein YtfJ		0.0897	0.93	3.6262	0.0213	0.004
1837	683	.	hypothetical protein		0.0299	0.4902	4.4572	0.0158	0.0027
1838	518	.	hypothetical protein		0.071	0.9501	3.186	0.0167	0
1839	1007	sppA	Putative signal peptide peptidase SppA	EC:3.4.21.-, EC:3.4.21.-	0.0852	0.5968	4.9212	0.0129	0
1840	800	nadK1	NAD kinase 1	EC:2.7.1.23, EC:2.7.1.86	0.1073	0.6772	4.9673	0.0202	0
1841	428	.	hypothetical protein		0.0858	0.5517	3.3726	0.0277	0
1842	1589	acsA_1	Acetyl-coenzyme A synthetase	EC:6.2.1.1, EC:6.2.1.2	0.0618	0.583	3.8348	0.0156	0
1843	215	.	Small, acid-soluble spore protein 1		0.2273	1.2784	7.1768	0.025	0
1844	1205	thiI	putative tRNA sulfurtransferase	EC:2.8.1.4	0.1086	0.6706	4.0276	0.0188	0
1845	1145	iscS_1	Cysteine desulfurase IscS	EC:2.8.1.7	0.0786	0.654	5.0951	0.0141	0
1846	575	brnQ_2	Branched-chain amino acid transport system 2 carrier protein		0.0781	0.6335	5.2032	0.0206	0
1847	746	brnQ_3	Branched-chain amino acid transport system 2 carrier protein		0.0712	0.5545	4.0813	0.013	0
1848	1694	ezrA	Septation ring formation regulator EzrA		0.0966	0.6051	4.3594	0.0096	0
1849	809	hisK	Histidinol-phosphatase	EC:3.1.3.15	0.101	0.9253	4.2742	0.0107	0
1850	638	yttP	putative HTH-type transcriptional regulator YttP		0.0896	0.6637	3.9624	0.0389	0
1851	494	msrC	Free methionine-R-sulfoxide reductase		0.124	0.5977	5.1151	0.024	0
1852	1718	ydaM	putative diguanylate cyclase YdaM		0.1024	0.5278	3.7575	0.0151	0
1853	602	rpsD	30S ribosomal protein S4		0.1221	1.2266	4.1133	0.0305	0.003
1854	134	.	hypothetical protein		0.1515	1.1688	6.8897	0.0641	0.0135
1855	1265	tyrS1	Tyrosine--tRNA ligase 1	EC:6.1.1.1	0.1551	0.7478	5.3061	0.0265	0
1856	1718	acsA_2	Acetyl-coenzyme A synthetase	EC:6.2.1.1	0.1047	0.7286	2.9158	0.0132	0
1857	632	acuA	Acetoin utilization protein AcuA	EC:2.3.1.-	0.097	0.6232	4.8979	0.0188	0
1858	644	hrp1_3	Hypoxic response protein 1		0.0825	0.6728	5.3676	0.0117	0
1859	1160	acuC	Acetoin utilization protein AcuC		0.0846	0.6286	3.5606	0.0084	0.0031
1860	695	psaB	Photosystem I P700 chlorophyll a apoprotein A2		0.1352	0.7227	3.9349	0.0078	0.0052
1861	812	pomA_1	Chemotaxis protein PomA		0.1158	0.74	4.7669	0.0146	0
1862	1004	ccpA_1	Catabolite control protein A		0.0977	0.5397	3.342	0.0183	0
1863	1076	aroF	Phospho-2-dehydro-3-deoxyheptonate aldolase	EC:2.5.1.54, EC:5.4.99.5	0.1102	0.7509	5.2297	0.0161	0
1864	365	smc_2	Chromosome partition protein Smc		0.0894	0.485	5.0826	0.0118	0
1865	323	.	hypothetical protein		0.0379	0.5175	3.5086	0.0334	0
1866	398	.	hypothetical protein		0.041	0.5191	3.8852	0.0163	0
1867	422	.	hypothetical protein		0.1161	0.8393	3.5426	0.0179	0
1868	1298	murC	UDP-N-acetylmuramate--L-alanine ligase	EC:6.3.2.4, EC:6.3.2.8	0.1039	0.6909	4.137	0.0108	0
1869	3038	sftA	DNA translocase SftA		0.0969	0.6069	3.3836	0.0142	0
1870	605	pheT_1	Phenylalanine--tRNA ligase beta subunit		0.108	0.9276	3.5813	0.0232	0
1871	809	.	hypothetical protein		0.0707	0.6453	3.1897	0.0187	0
1872	320	ytpP	Thioredoxin-like protein YtpP		0.0765	0.3687	4.0244	0.0202	0
1873	446	.	hypothetical protein		0.0915	0.7943	5.4332	0.0266	0
1874	1073	ysdC_1	Putative aminopeptidase YsdC	EC:3.2.1.4, EC:3.4.11.7, EC:3.4.11.-	0.0876	0.652	4.6669	0.0292	0.0017
1875	314	.	hypothetical protein		0.1299	0.8453	4.9212	0.0172	0
1876	1784	maeA_1	putative NAD-dependent malic enzyme 2	EC:1.1.1.38, EC:1.1.1.40	0.1123	0.547	3.6185	0.0182	0.002
1877	845	ytnP	putative quorum-quenching lactonase YtnP		0.1064	0.6412	4.2755	0.0141	0
1878	641	trmB	tRNA (guanine-N(7)-)-methyltransferase	EC:2.1.1.33	0.1466	0.6298	5.2317	0.0152	0
1879	278	.	hypothetical protein		0.088	0.8837	5.1858	0.0039	0
1880	803	.	hypothetical protein	EC:2.7.1.89, EC:3.2.1.78	0.0763	0.6624	4.9488	0.0229	0
1881	920	ytlR	Putative lipid kinase YtlR		0.1377	0.6746	3.0297	0.0153	0
1882	947	.	hypothetical protein		0.1079	0.5514	3.761	0.0251	0
1883	551	ytlP	RNA 2',3'-cyclic phosphodiesterase	EC:3.1.4.58	0.0815	0.8754	5.4294	0.0098	0
1884	929	cysK_2	Cysteine synthase	EC:2.5.1.47	0.1232	0.7529	3.8338	0.0139	0.0039
1885	1391	.	Putative dipeptidase	EC:3.4.13.-, EC:3.4.13.-, EC:3.5.1.18	0.0852	0.5243	4.1205	0.0163	0
1886	1295	pbuO	Guanine/hypoxanthine permease PbuO		0.1042	0.5936	3.7479	0.0167	0
1887	221	ytzE	putative HTH-type transcriptional regulator YtzE		0.2027	1.155	7.2156	0.0049	0.0082
1888	725	rsuA	Ribosomal small subunit pseudouridine synthase A	EC:5.4.99.22, EC:5.4.99.19	0.0733	0.6792	3.4164	0.0238	0
1889	1628	murJ_2	Lipid II flippase MurJ		0.0929	0.5025	4.2188	0.0206	0
1890	1274	.	Ferredoxin--NADP reductase	EC:1.3.1.114	0.077	0.6497	4.7823	0.0229	0
1891	1538	opuD	Glycine betaine transporter OpuD		0.117	0.6152	4.2641	0.0162	0
1892	770	srlR_2	Glucitol operon repressor		0.0902	0.6907	3.418	0.0196	0
1893	1286	.	hypothetical protein		0.054	0.4981	2.9711	0.0176	0
1894	1010	pdxA2	4-hydroxythreonine-4-phosphate dehydrogenase 2	EC:1.1.1.262	0.0688	0.6731	3.5266	0.0171	0.0036
1895	1346	gntT_2	High-affinity gluconate transporter		0.079	0.5711	3.4909	0.0152	0
1896	182	.	Sporulation protein cse60		0.1342	1.0239	7.3415	0.0354	0
1897	317	.	hypothetical protein		0.0515	0.7753	5.0373	0.0272	0.0057
1898	875	sdhE	8-methylmenaquinol:fumarate reductase membrane anchor subunit	EC:1.8.7.3, EC:1.8.98.4, EC:1.8.98.5, EC:1.8.98.6	0.0654	0.5516	3.8932	0.0136	0.0021
1899	956	sdhB_2	8-methylmenaquinol:fumarate reductase iron-sulfur subunit	EC:1.3.5.1, EC:1.3.5.4	0.0855	0.5874	3.6716	0.0124	0
1900	1736	sdhA_2	8-methylmenaquinol:fumarate reductase flavoprotein subunit	EC:1.3.5.1, EC:1.3.5.4, EC:1.3.5.4, EC:1.3.1.6	0.0683	0.5223	3.1236	0.0112	0
1901	1457	yflS_3	Putative malate transporter YflS		0.073	0.4126	3.3669	0.0126	0
1902	314	glpE_2	Thiosulfate sulfurtransferase GlpE		0.1559	0.6888	5.5774	0.024	0
1903	149	.	hypothetical protein		0.1091	0.526	4.4783	0.0144	0
1904	1118	rapI_11	Response regulator aspartate phosphatase I	EC:3.1.-.-, EC:3.1.-.-, EC:3.1.-.-, EC:3.1.-.-, EC:3.1.-.-,	0.0585	0.4495	4.156	0.0135	0
1905	359	.	hypothetical protein		0.1137	0.6575	4.3061	0.018	0
1906	692	.	hypothetical protein		0.1063	0.5835	2.0132	0.0156	0
1907	1283	yteT	Putative oxidoreductase YteT	EC:1.1.1.292	0.0956	0.5837	3.0183	0.016	0
1908	485	yteS	Putative lipoprotein YteS		0.101	0.3653	4.0403	0.0311	0
1909	1121	yteR	Unsaturated rhamnogalacturonyl hydrolase YteR	EC:3.2.1.172	0.0474	0.5098	4.237	0.0222	0
1910	965	yteP_1	putative multiple-sugar transport system permease YteP		0.1144	0.6738	4.7607	0.0157	0
1911	2309	yesS_1	HTH-type transcriptional regulator YesS		0.0726	0.5849	3.1988	0.0131	0
1912	1505	lipO_1	Lipoprotein LipO		0.0734	0.6287	4.2889	0.023	0
1913	878	araQ_3	L-arabinose transport system permease protein AraQ		0.121	0.7742	3.9974	0.0172	0
1914	764	udh	Uronate dehydrogenase	EC:1.1.1.145, EC:5.3.3.1, EC:1.1.1.203, EC:1.1.1.388, EC:1.1.1.376	0.0909	0.5286	5.4712	0.0127	0.0024
1915	887	.	hypothetical protein		0.1336	0.3665	3.0259	0.0158	0.0041
1916	1235	yjeH	L-methionine/branched-chain amino acid exporter YjeH		0.0728	0.5426	4.1806	0.0166	0.0015
1917	917	gltR_2	HTH-type transcriptional regulator GltR		0.0936	0.4942	3.2647	0.0141	0
1918	404	.	hypothetical protein	EC:3.4.21.26	0.1212	0.7549	4.5931	0.0133	0
1919	2414	leuS_2	Leucine--tRNA ligase	EC:6.1.1.4	0.0644	0.7432	4.2793	0.0712	0.0015
1920	329	.	hypothetical protein		0.0496	0.7172	4.2278	0.0229	0
1921	1178	mdtH_1	Multidrug resistance protein MdtH		0.0937	0.7026	4.1636	0.0248	0
1922	821	metQ_2	D-methionine-binding lipoprotein MetQ		0.1095	0.9718	4.7147	0.0197	0
1923	617	yfiR_2	putative HTH-type transcriptional regulator YfiR		0.1523	0.8777	5.2676	0.0175	0
1924	923	ctaB2_2	Protoheme IX farnesyltransferase 2	EC:2.5.1.-	0.0797	0.7365	2.9639	0.0129	0
1925	1292	ytrF	ABC transporter permease YtrF		0.0949	0.5187	4.2361	0.0134	0
1926	698	ytrE	ABC transporter ATP-binding protein YtrE		0.0527	0.5079	3.5483	0.0216	0.0026
1927	980	ytrC	putative ABC transporter permease YtrC		0.0751	0.4323	4.3719	0.0165	0.0019
1928	878	ytrB_2	ABC transporter ATP-binding protein YtrB		0.0605	0.5722	4.1738	0.016	0
1929	392	ytrA_2	HTH-type transcriptional repressor YtrA		0.0937	0.5521	3.9445	0.0275	0
1930	140	.	hypothetical protein		0.1161	1.1891	3.6647	0	0
1931	278	.	hypothetical protein		0.1173	0.8837	5.0006	0.0155	0
1932	968	bioB_2	Biotin synthase		0.0802	0.9465	3.8928	0.0212	0.0019
1933	584	rsmH_2	Ribosomal RNA small subunit methyltransferase H		0.1189	0.59	3.6215	0.0111	0
1934	1250	gltT_1	Proton/sodium-glutamate symport protein		0.1374	0.7883	4.1305	0.013	0
1935	1079	ytpB	Tetraprenyl-beta-curcumene synthase	EC:4.2.3.130	0.0682	0.7397	4.8802	0.023	0.0034
1936	779	ytpA	Phospholipase YtpA	EC:3.1.1.5	0.0839	0.7333	4.7698	0.0152	0
1937	518	cysE_2	Serine acetyltransferase		0.0473	0.8171	4.2812	0.0042	0
1938	554	ybjG	Putative undecaprenyl-diphosphatase YbjG	EC:3.6.1.27	0.0737	0.6752	3.9104	0.0097	0
1939	1136	mgtA	GDP-mannose-dependent alpha-mannosyltransferase	EC:2.4.1.-	0.0684	0.6505	4.1356	0.0143	0
1940	1898	asnB	Asparagine synthetase [glutamine-hydrolyzing] 1	EC:6.3.5.4	0.1034	0.5453	5.0339	0.0222	0.0029
1941	1202	metK	S-adenosylmethionine synthase	EC:2.5.1.6,	0.1122	0.8362	3.8658	0.0261	0
1942	1583	pckA	Phosphoenolpyruvate carboxykinase (ATP)	EC:4.1.1.49	0.1266	0.7347	4.2082	0.0259	0
1943	659	.	hypothetical protein		0.1302	0.6425	4.0712	0.0262	0
1944	242	.	hypothetical protein		0.101	0.4464	3.4023	0.0267	0
1945	773	dap4	Dipeptidyl aminopeptidase 4		0.1163	0.841	3.1378	0.0209	0
1946	992	cmpA	Bicarbonate-binding protein CmpA		0.1277	0.6257	4.1109	0.0131	0
1947	782	ssuB_2	Aliphatic sulfonates import ATP-binding protein SsuB		0.0366	0.7179	3.5636	0.0124	0
1948	812	ssuC_2	Putative aliphatic sulfonates transport permease protein SsuC		0.0252	0.5459	4.322	0.0372	0
1949	476	ytkD	Putative 8-oxo-dGTP diphosphatase YtkD	EC:3.6.1.55	0.0172	0.6409	3.6832	0.0136	0
1950	827	.	hypothetical protein		0.0692	0.405	4.9925	0.0144	0
1951	332	.	hypothetical protein		0.1106	0.7108	5.5862	0.0227	0
1952	404	.	hypothetical protein		0.0808	0.6575	4.4656	0.016	0.0045
1953	437	dps	ral stress protein 20U		0.0841	0.8781	5.1909	0.0247	0.0041
1954	149	.	hypothetical protein		0.1364	0.7232	5.1673	0.0072	0
1955	443	.	hypothetical protein		0.0737	0.4665	4.7716	0.017	0
1956	479	luxS	S-ribosylhomocysteine lyase	EC:4.4.1.21	0.1364	1.0273	4.3061	0.018	0
1957	227	yidD	Putative membrane protein insertion efficiency factor		0.0718	0.4758	3.6262	0.0047	0
1958	569	mtcA1_1	Beta-carbonic anhydrase 1	EC:4.2.1.1	0.1005	0.6402	3.3542	0.0076	0
1959	1004	znuA	High-affinity zinc uptake system binding-protein ZnuA	EC:5.1.3.1,	0.1425	0.7458	6.0671	0.0237	0.0036
1960	245	rpmE2	50S ribosomal protein L31 type B		0.2162	0.6815	5.6714	0.0264	0
1961	1331	ythA	Putative cytochrome bd menaquinol oxidase subunit I	EC:7.1.1.7	0.0768	0.7034	3.2199	0.017	0
1962	1049	ythB	Putative cytochrome bd menaquinol oxidase subunit II	EC:7.1.1.7	0.0351	0.7044	3.5925	0.0072	0
1963	161	.	hypothetical protein		0.1263	1.0958	4.4656	0.0267	0
1964	191	.	hypothetical protein		0.1066	0.9759	3.2295	0.0169	0
1965	1343	.	hypothetical protein		0.0792	0.6384	3.3449	0.0137	0
1966	1151	yxeP_3	putative hydrolase YxeP	EC:3.5.1.-, EC:3.5.1.32	0.0746	0.702	3.6781	0.0066	0.0016
1967	749	yxeO	putative amino-acid import ATP-binding protein YxeO	EC:7.4.2.1, EC:7.4.2.1, EC:7.4.2.1, EC:7.4.2.1, EC:7.4.2.1,	0.0764	0.4734	3.5138	0.0288	0.0073
1968	674	yxeN	putative amino-acid permease protein YxeN		0.0606	0.6721	4.0573	0.0144	0
1969	797	yxeM	putative amino-acid-binding protein YxeM		0.0923	0.5438	3.6909	0.0203	0.0023
1970	521	ytmI	putative N-acetyltransferase YtmI		0.0627	0.699	3.3657	0.0186	0.0035
1971	1328	ntaA	Nitrilotriacetate monooxygenase component A		0.0708	0.6753	3.8492	0.0163	0
1972	1109	menC	o-succinylbenzoate synthase	EC:4.2.1.113	0.0995	0.5064	4.469	0.0195	0.0033
1973	1436	menE	2-succinylbenzoate--CoA ligase	EC:6.2.1.-, EC:6.2.1.3, EC:6.2.1.26	0.111	0.7275	3.1644	0.0105	0
1974	818	menB	1,4-dihydroxy-2-naphthoyl-CoA synthase	EC:4.1.3.36	0.1149	0.6864	2.2082	0.0106	0.0044
1975	812	menH	2-succinyl-6-hydroxy-2, 4-cyclohexadiene-1-carboxylate synthase	EC:4.2.99.20	0.0805	0.74	3.3686	0.0146	0
1976	1745	menD	2-succinyl-5-enolpyruvyl-6-hydroxy-3- cyclohexene-1-carboxylate synthase	EC:2.2.1.9	0.0867	0.5648	3.9065	0.0155	0
1977	1424	pchA	Salicylate biosynthesis isochorismate synthase	EC:5.4.4.2, EC:5.4.4.2, EC:5.4.4.2	0.1062	0.6575	4.2426	0.0114	0
1978	935	menA	1,4-dihydroxy-2-naphthoate octaprenyltransferase	EC:2.5.1.74	0.0831	0.569	4.4165	0.0173	0.0039
1979	752	yocK_2	ral stress protein 16O		0.1087	0.9954	5.2839	0.0258	0
1980	71	.	tRNA-Glu		0.1137	0.2739	0.7177	0	0
1981	90	.	tRNA-Ser		0	0	0	0	0
1982	74	.	tRNA-Asn		0	0.1315	0	0	0
1983	76	.	tRNA-Ile		0	0.1281	0	0	0
1984	73	.	tRNA-Gly		0	0	0	0	0
1985	75	.	tRNA-His		0.0538	0	0.6799	0	0
1986	75	.	tRNA-Phe		0	0	0	0	0
1987	76	.	tRNA-Asp		0	0	0	0	0
1988	76	.	tRNA-Met		0	0	0.6711	0	0
1989	92	.	tRNA-Ser		0.044	0	0	0	0
1990	76	.	tRNA-Met		0	0	0.6711	0.014	0
1991	75	.	tRNA-Met		0.0538	0	0	0	0
1992	73	.	tRNA-Ala		0.1659	1.1995	0	0	0
1993	73	.	tRNA-Pro		0	0	0	0	0
1994	76	.	tRNA-Arg		0	0	0	0	0
1995	85	.	tRNA-Leu		0	0	1.8025	0	0
1996	74	.	tRNA-Gly		0	0	0	0	0
1997	86	.	tRNA-Leu		0	0	0	0	0
1998	75	.	tRNA-Lys		0	0	0	0.0142	0
[truncated: 2,556 more rows]

## Sheet: Bacillus sp. KG3
information					Normalized RPKM values of s (days)
Gene	Length(bp)	Name	Function	EC No.	20	40	60	90	180
1	497	.	hypothetical protein	EC:4.3.2.1	0.008	0.079	0.415	0.004	0
2	1376	argH	Argininosuccinate lyase		0.015	0.086	0.338	0.01	0.004
3	641	.	hypothetical protein		0.006	0.108	0.08	0.005	0
4	482	.	hypothetical protein		0.008	0.163	0.535	0.002	0
5	1028	php	Phosphotriesterase homology protein	EC:1.1.1.1, EC:1.1.1.1	0	0.019	0.402	0	0
6	1052	.	Alcohol dehydrogenase		0.023	0.019	0.147	0	0
7	737	kfoC	Chondroitin synthase		0.006	0.04	0.21	0.001	0
8	1073	mshA	D-inositol-3-phosphate glycosyltransferase		0.004	0.018	0.192	0.001	0
9	791	.	hypothetical protein		0.021	0.025	0.13	0.003	0
10	1226	kanE	Alpha-D-kanosaminyltransferase		0	0	0.295	0	0
11	629	.	hypothetical protein	EC:5.1.3.2	0.026	0.047	0.328	0	0
12	911	galE1	UDP-glucose 4-epimerase		0.018	0	0.567	0	0
13	902	.	hypothetical protein		0.018	0.044	0.057	0.002	0
14	140	.	hypothetical protein		0	0	0	0.008	0
15	887	cmpR	HTH-type transcriptional activator CmpR		0.009	0.056	0.116	0.001	0
16	695	.	hypothetical protein		0	0.028	0.223	0	0
17	1115	gerBC_1	Spore germination protein B3		0.004	0.027	0.37	0	0
18	1094	.	hypothetical protein		0.007	0.09	0.142	0.002	0
19	1367	gerBA_1	Spore germination protein B1	EC:1.1.1.58,	0.006	0.014	0.076	0	0
20	968	.	hypothetical protein		0.025	0.02	0.267	0.002	0
21	710	regX3_1	Sensory transduction protein regX3	EC:2.7.-.-	0.017	0.083	0.218	0.003	0
22	533	spo0B	Sporulation initiation phosphotransferase B		0.023	0.055	0.581	0.006	0
23	290	rpmA	50S ribosomal protein L27		0	0.034	0.178	0.015	0
24	329	.	hypothetical protein	EC:6.2.1.1	0.012	0.09	0.157	0.013	0
25	1715	acsA_1	Acetyl-coenzyme A synthetase	EC:2.4.1.129, EC:3.4.16.4, EC:2.4.1.129, EC:2.4.1.129, EC:3.4.16.4	0.01	0.029	0.09	0.003	0
26	452	.	hypothetical protein		0	0	0	0.005	0
27	305	.	hypothetical protein	EC:1.5.1.38	0.04	0.322	0.507	0	0
28	566	.	NAD(P)H-dependent FAD/FMN reductase		0.022	0.035	0.273	0.002	0
29	1079	luxA	Alkanal monooxygenase alpha chain	EC:2.8.1.12	0.023	0.046	0.239	0.024	0.005
30	215	moaE	Molybdopterin synthase catalytic subunit		0	0	0	0	0
31	233	moaD	Molybdopterin synthase sulfur carrier subunit	EC:2.7.7.77	0	0.042	0	0	0
32	494	mobB	Molybdopterin-guanine dinucleotide biosynthesis adapter protein		0	0.02	0	0	0
33	707	fnr_1	Anaerobic regulatory protein	EC:2.7.7.77	0.006	0.042	0.073	0	0
34	614	mobA	putative molybdenum cofactor guanylyltransferase	EC:4.2.1.96, EC:2.8.1.12, EC:2.7.7.75, EC:2.7.7.75	0.02	0	0.168	0	0
35	509	moaB	Molybdenum cofactor biosynthesis protein B		0	0.019	0.101	0	0
36	779	modA	Molybdate-binding periplasmic protein	EC:7.3.2.5,	0	0.114	0.066	0.003	0
37	662	modB	Molybdenum transport system permease protein ModB	EC:4.6.1.17	0.006	0.06	0.234	0	0
38	488	moaC	Cyclic pyranopterin monophosphate synthase		0.008	0	0	0	0
39	986	.	hypothetical protein		0.012	0.06	0.209	0.011	0
40	221	copZ_1	Copper chaperone CopZ	EC:7.2.2.12, EC:7.2.2.21	0.018	0.044	0	0	0
41	1916	cadA_1	putative cadmium-transporting ATPase		0.004	0.046	0.243	0.001	0
42	695	fnr_2	Anaerobic regulatory protein		0.012	0.043	0.52	0.002	0
43	539	dps_1	DNA protection during starvation protein	EC:3.5.99.2	0	0.073	0.574	0.002	0
44	680	tenA	Aminopyrimidine aminohydrolase		0	0.101	0.304	0.002	0
45	521	.	hypothetical protein	EC:2.7.1.49, EC:2.7.4.7, EC:2.7.1.49, EC:2.7.4.7, EC:2.5.1.3	0	0.076	0.198	0.002	0
46	806	thiD	Hydroxymethylpyrimidine/phosphomethylpyrimidine kinase	EC:2.7.1.50	0.015	0.049	0	0	0
47	824	thiM	Hydroxyethylthiazole kinase	EC:2.5.1.3	0.03	0.024	0.125	0	0
48	614	thiE	Thiamine-phosphate synthase		0.007	0.048	0.168	0	0
49	503	.	hypothetical protein	EC:1.1.1.157	0	0.02	0.205	0.004	0
50	899	mmgB_1	putative 3-hydroxybutyryl-CoA dehydrogenase		0.014	0.066	0.459	0.002	0
51	218	.	hypothetical protein		0	0	0	0	0
52	218	.	hypothetical protein		0	0.045	0.472	0	0
53	140	.	hypothetical protein	EC:3.1.2.-	0	0.14	0.366	0	0
54	440	ybgC	Acyl-CoA thioester hydrolase YbgC		0.009	0.045	0	0	0
55	1022	.	hypothetical protein	EC:1.17.7.4	0.016	0.058	0.051	0	0
56	1145	ypfD	30S ribosomal protein S1	EC:2.3.1.51	0.025	0.052	0.045	0	0
57	581	plsC_1	1-acyl-sn-glycerol-3-phosphate acyltransferase	EC:2.7.4.25, EC:6.3.2.1, EC:2.7.4.25	0.021	0	0.533	0	0
58	674	cmk	Cytidylate kinase		0.024	0.029	0.153	0	0
59	179	.	hypothetical protein		0	0	0	0	0
60	662	ycgR	Flagellar brake protein YcgR		0	0.015	0.078	0.002	0
61	1358	ypeB	Sporulation protein YpeB	EC:3.5.1.28	0	0.094	0.228	0.002	0
62	980	sleB	Spore cortex-lytic enzyme		0.008	0	0.105	0.001	0
63	614	.	hypothetical protein		0	0.096	0.084	0	0
64	689	prsW	Protease PrsW	EC:3.5.1.1	0.018	0.1	0.15	0.025	0.008
65	971	ansA	putative L-asparaginase	EC:1.8.1.9	0.038	0.03	0.266	0	0
66	968	.	Ferredoxin--NADP reductase	EC:1.4.1.2, EC:1.4.1.3, EC:1.4.1.4	0.004	0.061	0.213	0	0
67	1277	gudB	Cryptic catabolic NAD-specific glutamate dehydrogenase GudB		0.013	0.023	0.243	0.118	0
68	587	mecB	Adapter protein MecA 2		0.028	0.034	0	0.004	0
69	455	.	hypothetical protein		0.009	0.022	0.113	0.007	0
70	296	.	hypothetical protein		0	0.066	0.174	0.004	0
71	590	.	hypothetical protein	EC:3.6.4.12	0	0.017	0	0.004	0
72	1445	recQ	ATP-dependent DNA helicase RecQ		0.006	0.007	0.214	0.001	0
73	1067	.	hypothetical protein		0	0.12	0.145	0.001	0
74	248	.	Ferredoxin		0	0.079	0.623	0.004	0
75	569	fmnP	Riboflavin transporter FmnP	EC:3.4.24.75	0.014	0.017	0	0.032	0
76	701	nlpD	Murein hydrolase activator NlpD	EC:2.7.13.3	0	0.042	0.147	0.003	0
77	218	resE_1	Sensor histidine kinase ResE		0.019	0	0	0	0
78	1802	polX	DNA polymerase/3'-5' exonuclease PolX		0.009	0.044	0.401	0.003	0
79	527	.	hypothetical protein		0	0.056	0.196	0	0
80	266	zapA	Cell division protein ZapA	EC:6.1.1.20	0.031	0.037	0.194	0	0
81	2414	pheT_1	Phenylalanine--tRNA ligase beta subunit	EC:6.1.1.20	0.01	0.049	0.086	0.002	0
82	1103	pheS	Phenylalanine--tRNA ligase alpha subunit		0.019	0.018	0.094	0.001	0
83	1742	hemAT	Heme-based aerotactic transducer HemAT	EC:2.1.1.34,	0.009	0.068	0.059	0.002	0
84	752	rlmB	23S rRNA (guanosine-2'-O-)-methyltransferase RlmB		0.005	0.052	0	0	0
85	209	sspI	Small, acid-soluble spore protein I		0	0.047	0	0	0
86	839	yflN	putative metallo-hydrolase YflN	EC:3.2.1.4	0.01	0.012	0.246	0.003	0
87	1088	ysdC_1	Putative aminopeptidase YsdC	EC:3.6.1.23	0.015	0.054	0.38	0.002	0
88	434	dut	Deoxyuridine 5'-triphosphate nucleotidohydrolase		0	0.091	0.119	0.002	0
89	407	ysdB	Sigma-w pathway protein YsdB		0.03	0.024	0.507	0.005	0
90	572	.	hypothetical protein		0.014	0.052	0.451	0.002	0
91	359	rplT	50S ribosomal protein L20		0	0.055	0.431	0.009	0
92	188	rpmI	50S ribosomal protein L35		0.043	0.052	0.273	0.017	0
93	503	infC	Translation initiation factor IF-3		0.041	0.039	1.538	0.03	0.022
94	92	.	hypothetical protein	EC:6.1.1.3	0.088	0.106	1.111	0.012	0.02
95	1715	thrS	Threonine--tRNA ligase 1	EC:1.8.4.11	0.017	0.04	0.181	0	0.001
96	533	msrA	Peptide methionine sulfoxide reductase MsrA		0	0.074	0.29	0	0
97	779	.	hypothetical protein		0.031	0	0.066	0	0
98	821	cpdA_1	3',5'-cyclic adenosine monophosphate phosphodiesterase CpdA		0	0.06	0.126	0.003	0
99	767	yocK	ral stress protein 16O		0.021	0.026	0.067	0	0
100	119	.	hypothetical protein	EC:2.5.1.47, EC:2.5.1.49	0	0	0.861	0.216	0
101	1295	mgl	L-methionine gamma-lyase	EC:2.3.1.51, EC:2.3.1.23, EC:2.3.1.67	0.006	0.023	0.12	0.004	0
102	590	plsC_2	1-acyl-sn-glycerol-3-phosphate acyltransferase	EC:1.1.1.1, EC:1.3.1.-	0.014	0	0.35	0.004	0
103	992	yhfP	Putative quinone oxidoreductase YhfP		0	0.03	0.208	0.001	0
104	1754	yheI_1	putative multidrug resistance ABC transporter ATP-binding/permease protein YheI		0.002	0.067	0.236	0.001	0
105	1742	yheH_1	putative multidrug resistance ABC transporter ATP-binding/permease protein YheH	EC:3.6.1.27	0	0.062	0.148	0	0
106	647	ybjG	Putative undecaprenyl-diphosphatase YbjG		0	0	0.319	0	0
107	641	nudL	putative Nudix hydrolase NudL		0.013	0.061	0.402	0	0
108	302	erpA	Iron-sulfur cluster insertion protein ErpA	EC:3.1.26.4	0.014	0	0.341	0	0
109	641	rnhA	Ribonuclease H		0	0.077	0.402	0.005	0
110	767	motB_1	Motility protein B		0.043	0.026	0.269	0.001	0
111	800	pomA_1	Chemotaxis protein PomA		0	0.111	0.194	0.003	0
112	104	.	hypothetical protein	EC:3.1.11.2	0	0.094	0	0	0
113	755	exoA	Exodeoxyribonuclease		0	0.078	0.41	0	0
114	731	.	hypothetical protein	EC:5.1.1.1,	0.022	0.094	0	0	0
115	1025	malR	HTH-type transcriptional regulator MalR		0	0.038	0.151	0.001	0
116	287	.	hypothetical protein	EC:2.5.1.16	0.043	0.205	0.538	0	0
117	866	speE_1	Polyamine aminopropyltransferase		0.019	0.102	0.119	0.002	0
118	587	.	hypothetical protein	EC:4.1.1.65	0.007	0.05	0	0	0
119	863	.	hypothetical protein	EC:3.5.1.124	0	0.091	0.239	0.005	0
120	554	yraA	Putative cysteine protease YraA		0	0.071	0	0	0
121	650	.	hypothetical protein		0.006	0.015	0.317	0.003	0
122	422	cymR	HTH-type transcriptional regulator CymR	EC:2.8.1.7	0	0.047	0.489	0	0
123	1145	iscS_1	Cysteine desulfurase IscS	EC:2.8.1.13	0.007	0.095	0.271	0	0
124	1112	mnmA	tRNA-specific 2-thiouridylase MnmA	EC:3.1.11.5, EC:3.1.11.5	0.011	0.071	0.093	0.228	0.002
125	2396	recD2	ATP-dependent RecD-like DNA helicase		0.01	0.041	0.043	0.002	0
126	194	.	hypothetical protein		0.021	0.051	0.265	0	0
127	1067	.	hypothetical protein	EC:6.1.1.7	0	0.055	0.242	0	0
128	2630	alaS	Alanine--tRNA ligase		0.009	0.03	0.236	0.076	0
129	269	.	hypothetical protein	EC:3.1.-.-	0	0.11	0	0.008	0.013
130	422	yrrK	Putative pre-16S rRNA nuclease		0.01	0.07	0.366	0	0
131	278	.	hypothetical protein		0.015	0	0.185	0	0
132	1142	mltG	Endolytic murein transglycosylase	EC:2.1.1.104	0.011	0.026	0.09	0.002	0
133	644	pcm	Protein-L-isoaspartate O-methyltransferase	EC:3.4.-.-	0.006	0.015	0.32	0	0
134	926	yhbU	putative protease YhbU	EC:3.4.-.-	0	0.021	0.111	0.002	0
135	1280	ydcP	putative protease YdcP	EC:2.7.1.19, EC:2.7.1.48	0	0	0	0.003	0
136	635	udk	Uridine kinase		0.013	0.031	0.731	0.002	0
137	476	greA	Transcription elongation factor GreA		0.017	0	0.108	0	0
138	176	.	hypothetical protein	EC:2.3.1.12, EC:2.3.1.168	0.023	0	0.584	0	0
139	680	pdhC_1	Dihydrolipoyllysine-residue acetyltransferase component of pyruvate dehydrogenase complex	EC:6.1.1.10	0.018	0.014	0.228	0.003	0
140	1976	metG	Methionine--tRNA ligase		0.023	0.08	0.392	0.009	0.006
141	566	.	hypothetical protein		0.022	0.07	0.273	0.002	0
142	230	.	hypothetical protein	EC:3.1.21.-	0.018	0.043	0.224	0	0
143	824	ycfH	putative metal-dependent hydrolase YcfH		0.005	0.024	0.313	0	0
144	1193	yocH_1	Cell wall-binding protein YocH	EC:3.1.26.8	0.003	0.066	0.216	0.005	0
145	560	rnmV_1	Ribonuclease M5	EC:2.1.1.182	0.015	0.035	0.092	0	0
146	878	rsmA	Ribosomal RNA small subunit methyltransferase A		0.009	0.056	0.118	0	0
147	851	yabG	Sporulation-specific protease YabG		0.01	0.093	0.303	0.005	0
148	254	.	hypothetical protein		0	0	0.608	0.059	0
149	155	.	hypothetical protein	EC:2.7.1.148	0	0.126	0.662	0.201	0
150	872	ispE	4-diphosphocytidyl-2-C-methyl-D-erythritol kinase	EC:2.4.2.7,	0.005	0.056	0.118	0.005	0
151	818	purR_1	Pur operon repressor		0.01	0.024	0.126	0.004	0
152	290	spoVG	Putative septation protein SpoVG	EC:2.7.7.23, EC:2.3.1.157, EC:2.7.7.23	0	0.068	0.178	0.004	0
153	1373	glmU	Bifunctional protein GlmU	EC:2.7.6.1	0.018	0.043	0.451	0.001	0
154	950	prs	Ribose-phosphate pyrophosphokinase		0.017	0.052	0.163	0.031	0
155	620	ctc_1	ral stress protein CTC	EC:3.1.1.29	0	0.048	0	0	0
156	560	pth	Peptidyl-tRNA hydrolase		0.007	0.035	0.092	0	0
157	230	fin	Anti-sigma-F factor Fin	EC:2.7.4.28, EC:2.7.11.33	0.035	0.085	0.447	0	0
158	644	yqfL_1	Putative pyruvate, phosphate dikinase regulatory protein	EC:7.2.2.8	0	0	0.16	0	0
159	1232	copA	Copper-exporting P-type ATPase A		0.01	0.048	0.251	0.008	0
160	389	.	hypothetical protein		0.01	0.025	0	0	0
161	443	yusO_1	putative HTH-type transcriptional regulator YusO		0	0.044	0.349	0.002	0
162	3149	ydgH	Putative membrane protein YdgH	EC:3.1.-.-	0.008	0.022	0.213	0.001	0
163	2774	cas9	CRISPR-associated endonuclease Cas9		0.015	0	0.13	0.002	0
164	290	.	hypothetical protein		0	0	0.71	0	0
165	899	cas1	CRISPR-associated endonuclease Cas1		0	0.033	0.344	0	0
166	329	cas2_1	CRISPR-associated endoribonuclease Cas2		0	0.06	0.157	0	0
167	974	.	hypothetical protein		0.008	0	0.106	0	0
168	833	nirC	Nitrite transporter NirC		0	0.012	0.062	0.003	0
169	239	.	hypothetical protein		0	0	0.215	0.005	0
170	1988	uvrB	UvrABC system protein B		0.008	0.05	0.208	0.027	0.007
171	2876	uvrA	UvrABC system protein A	EC:1.2.1.12	0.011	0.024	0.162	0.031	0
172	617	gapA	Glyceraldehyde-3-phosphate dehydrogenase 1		3.781	22.597	81.857	0.415	0
173	1022	cggR	Central glycolytic s regulator		0.008	0.019	0.303	0.002	0
174	260	.	hypothetical protein		0	0.113	0	0	0
175	1322	rpoN1	RNA polymerase sigma-54 factor 1		0.015	0.037	0.156	0.011	0
176	73	.	tRNA-Arg		0	0	0	0	0
177	287	.	hypothetical protein	EC:3.4.21.92	0.014	0.068	0	0.004	0
178	593	clpP	ATP-dependent Clp protease proteolytic subunit		0.007	0.05	0.261	0.073	0
179	260	crh	HPr-like protein Crh		0.063	0.113	0.198	0.004	0
180	947	whiA	Sporulation transcription regulator WhiA		0.013	0.042	0.327	0.001	0
181	980	.	Gluconeosis factor		0	0.04	0.316	0.003	0
182	893	yvcJ	Nucleotide-binding protein YvcJ	EC:3.6.1.55	0.009	0.022	0	0.001	0
183	449	mutX_1	8-oxo-dGTP diphosphatase	EC:1.8.1.9	0	0.066	0	0.005	0
184	941	trxB	Thioredoxin reductase		0.017	0.052	0.165	0	0
185	1031	bepA_1	Beta-barrel assembly-enhancing protease	EC:2.3.1.79, EC:2.3.1.-	0.004	0.076	0	0.002	0
186	536	dapH_1	2,3,4,5-tetrahydropyridine-2,6-dicarboxylate N-acetyltransferase	EC:3.1.3.18, EC:3.6.1.1	0.008	0	0	0.002	0
187	647	ppaX	Pyrophosphatase PpaX		0.006	0	0.08	0.002	0
188	305	.	hypothetical protein	EC:2.5.1.145	0	0	0	0.004	0
189	809	lgt	Prolipoprotein diacylglyceryl transferase	EC:2.7.11.-, EC:2.7.4.-	0.01	0	0.319	0.001	0
190	932	hprK_1	HPr kinase/phosphorylase		0.009	0.021	0.111	0	0
191	1127	.	hypothetical protein		0.011	0.044	0.55	0.002	0
192	635	yknW	Membrane protein YknW		0	0.047	0.406	0.003	0
193	1109	yknX_1	Putative efflux system component YknX		0.007	0.062	0.093	0	0
194	749	yjcC	Putative cyclic-di-GMP phosphodiesterase YjcC		0.027	0.053	0.344	0	0
195	359	.	hypothetical protein		0	0.027	0	0	0
196	1208	yknZ	putative ABC transporter permease YknZ		0	0.033	0.427	0.003	0
197	677	yknY	putative ABC transporter ATP-binding protein YknY		0.012	0.029	0.076	0.002	0
198	1217	yknX_2	Putative efflux system component YknX		0.007	0.016	0.17	0.002	0
199	542	yfcE	Phosphodiesterase YfcE		0.008	0	0.285	0	0
200	1430	gabP	GABA permease		0.014	0	0.217	0.002	0
201	329	.	hypothetical protein		0.012	0.09	0	0	0
202	653	.	hypothetical protein		0.013	0.09	0	0	0
203	854	fadR_1	Fatty acid metabolism regulator protein		0.019	0.023	0.665	0	0
204	3089	swrC	Swarming motility protein SwrC		0.008	0.057	0.217	0	0
205	899	rbbA	Ribosome-associated ATPase		0.027	0.077	0.23	0	0
206	1253	.	hypothetical protein		0.02	0.094	0.247	0	0
207	410	.	hypothetical protein	EC:3.2.2.31	0.01	0.024	0.629	0.005	0
208	1097	mutY	Adenine DNA glycosylase		0.007	0.054	0.565	0.002	0
209	1034	gerM	Spore germination protein GerM		0	0.057	0.2	0.001	0
210	257	.	hypothetical protein		0.016	0	0.2	0	0
211	389	.	hypothetical protein		0.021	0.051	0.397	0	0
212	275	.	hypothetical protein	EC:2.4.2.29	0	0	0	0	0
213	1139	tgt	Queuine tRNA-ribosyltransferase	EC:2.4.99.17	0.011	0.069	0.272	0.003	0
214	1028	queA	S-adenosylmethionine:tRNA ribosyltransferase-isomerase		0.008	0.048	0.151	0.006	0
215	206	.	hypothetical protein	EC:3.6.4.12	0	0.048	0.25	0	0
216	1001	ruvB	Holliday junction ATP-dependent DNA helicase RuvB	EC:3.6.4.12	0.008	0.069	0.258	0	0
217	602	ruvA	Holliday junction ATP-dependent DNA helicase RuvA	EC:1.2.1.10, EC:1.1.1.1, EC:1.1.1.1	0.014	0.049	0.343	0	0
218	590	adhE_1	Aldehyde-alcohol dehydrogenase	EC:1.2.1.10, EC:1.1.1.1	0	0.067	0.175	0	0
219	2045	adhE_2	Aldehyde-alcohol dehydrogenase	EC:2.7.11.-, EC:2.7.4.-	0	0.039	0.657	0.01	0.012
220	929	hprK_2	HPr kinase/phosphorylase	EC:1.1.1.1, EC:1.1.1.-	0.018	0.032	0	0.001	0
221	1040	adh_1	Alcohol dehydrogenase	EC:1.1.1.47, EC:1.1.1.53, EC:1.1.1.100, EC:1.1.1.-, EC:1.1.1.-, EC:1.1.1.76, EC:1.1.1.304	0.008	0.047	0.199	0.001	0
222	746	cpnA	Cyclopentanol dehydrogenase	EC:1.1.1.202, EC:1.2.1.10, EC:1.1.1.1, EC:1.1.1.1, EC:1.1.1.1	0	0.026	0.277	0.001	0
223	1151	adhB	Alcohol dehydrogenase 2		0	0.009	0.135	0.001	0
224	515	.	hypothetical protein	EC:6.3.1.5, EC:6.3.5.1	0.016	0.038	0.3	0	0
225	740	nadE	NH(3)-dependent NAD(+) synthetase		0	0.053	0.209	0.009	0.012
226	1790	dapb3	Dipeptidyl aminopeptidase BIII		0	0.044	0.058	0.005	0
227	659	soj	Sporulation initiation inhibitor protein Soj		0.012	0.06	0	0	0
228	848	spo0C	Chromosome-partitioning protein Spo0J		0.005	0.058	0.426	0	0
229	158	.	hypothetical protein		0.026	0	0.325	0	0
230	707	ydfK	putative membrane protein YdfK		0.012	0.098	0.292	0	0
231	617	.	hypothetical protein		0.007	0.064	0.167	0	0
232	194	.	hypothetical protein		0	0.202	0.265	0	0
233	1100	ychF	Ribosome-binding ATPase YchF		0.004	0.027	0.188	0.001	0
234	1796	acoR	Acetoin dehydrogenase operon transcriptional activator AcoR	EC:1.8.1.4	0.011	0.027	0.288	0.004	0
235	1352	pdhD_1	Dihydrolipoyl dehydrogenase	EC:1.2.4.1	0.006	0	0.115	0.002	0
236	956	acoA	Acetoin:2,6-dichlorophenolindophenol oxidoreductase subunit alpha	EC:1.2.4.1, EC:1.2.4.4	0.017	0.031	0.378	0.006	0
237	1037	acoB	Acetoin:2,6-dichlorophenolindophenol oxidoreductase subunit beta	EC:2.3.1.12, EC:2.3.1.61	0	0.057	0.199	0.012	0
238	1244	pdhC_2	Dihydrolipoyllysine-residue acetyltransferase component of pyruvate dehydrogenase complex		0.003	0.055	0.332	0	0
239	287	rpsF	30S ribosomal protein S6		0.014	0.034	0	0	0
240	494	ssbA	Single-stranded DNA-binding protein A		0.017	0.08	0.104	0	0
241	242	rpsR	30S ribosomal protein S18		0.051	0.081	0.213	0.009	0
242	926	.	hypothetical protein		0.013	0.074	0	0	0
243	1970	gdpP	Cyclic-di-AMP phosphodiesterase GdpP		0	0.05	0.21	0.002	0
244	449	rplI	50S ribosomal protein L9		0.018	0	0.459	0	0
245	875	ugpA_1	sn-glycerol-3-phosphate transport system permease protein UgpA		0	0.034	0.236	0	0
246	668	.	hypothetical protein		0	0.015	0.077	0	0
247	689	.	hypothetical protein		0.03	0.029	0.15	0	0
248	725	pbpI	Penicillin-binding protein 4B		0.011	0.054	0.356	0.003	0
249	170	.	hypothetical protein	EC:2.4.1.289	0.024	0	0	0	0.298
250	545	wbbL	Rhamnosyltransferase WbbL		0	0	0.189	0	0
251	1397	.	hypothetical protein		0	0.014	0.074	0.002	0
252	848	.	hypothetical protein		0	0.023	0	0.001	0
253	710	wfgD	UDP-Glc:alpha-D-GlcNAc-diphosphoundecaprenol beta-1,3-glucosyltransferase WfgD	EC:2.7.7.24	0	0.028	0	0.002	0
254	869	rmlA	Glucose-1-phosphate thymidylyltransferase	EC:5.1.3.13	0	0.034	0.178	0.002	0
255	557	rfbC	dTDP-4-dehydrorhamnose 3,5-epimerase	EC:4.2.1.46, EC:4.1.1.35	0	0.053	0.093	0.004	0
256	1022	rffG	dTDP-glucose 4,6-dehydratase 2	EC:1.1.1.133, EC:5.1.3.13	0	0	0.051	0.001	0
257	848	rmlD_1	dTDP-4-dehydrorhamnose reductase		0	0.046	0.304	0	0
258	173	.	hypothetical protein	EC:2.7.8.33, EC:2.7.8.35	0.047	0	0.594	0.006	0
259	1103	tagO_1	putative undecaprenyl-phosphate N-acetylglucosaminyl 1-phosphate transferase	EC:2.7.8.33, EC:2.7.8.35	0.004	0.018	0.094	0	0
260	1064	tagO_2	putative undecaprenyl-phosphate N-acetylglucosaminyl 1-phosphate transferase	EC:2.7.7.9, EC:5.4.2.8	0.008	0.046	0.243	0	0
261	884	gtaB_1	UTP--glucose-1-phosphate uridylyltransferase		0.005	0.011	0.117	0.001	0
262	617	.	hypothetical protein		0	0.016	0.167	0	0
263	1217	.	hypothetical protein	EC:2.7.11.1	0.007	0.073	0.255	0	0
264	2972	rapA_1	RNA polymerase-associated protein RapA		0.001	0.043	0.139	0.001	0
265	257	.	hypothetical protein	EC:3.5.1.4	0.048	0.038	0.601	0	0
266	566	aam	Acylamidase		0.007	0	0	0	0
267	455	yvrL	Membrane-bound negative regulator YvrL		0.018	0.065	0.227	0	0
268	590	.	hypothetical protein		0.007	0.033	0.175	0	0
269	875	pstS_1	Phosphate-binding protein PstS		0.014	0.056	0.177	0.004	0
270	899	pstC	Phosphate transport system permease protein PstC		0.027	0.088	0.287	0	0
271	824	pstA1_1	Phosphate transport system permease protein PstA 1	EC:7.3.2.1	0.005	0.108	0.125	0	0
272	821	pstB3_1	Phosphate import ATP-binding protein PstB 3		0	0	0.314	0.007	0
273	659	phoU	Phosphate-specific transport system accessory protein PhoU		0	0.045	0.391	0.002	0
274	791	.	hypothetical protein		0	0.012	0.13	0	0
275	1028	oppD_1	Oligopeptide transport ATP-binding protein OppD		0.024	0.048	0	0.002	0
276	1016	oppF_1	Oligopeptide transport ATP-binding protein OppF		0	0.039	0.102	0.002	0
277	1712	appA	Oligopeptide-binding protein AppA		0.005	0.023	0.121	0.008	0
278	965	gsiC_1	Glutathione transport system permease protein GsiC		0.004	0.02	0.267	0.002	0
279	908	dppC	Dipeptide transport system permease protein DppC		0.009	0	0.398	0.001	0
280	608	yttP_1	putative HTH-type transcriptional regulator YttP		0	0.016	0.085	0.002	0
281	191	.	hypothetical protein		0	0.051	0.807	0	0
282	173	.	hypothetical protein		0	0	0	0	0
283	194	.	hypothetical protein	EC:3.1.21.3	0	0.202	0.795	0.006	0
284	3341	radD_1	Putative DNA repair helicase RadD		0.015	0.05	0.34	0.001	0
285	803	brnQ_1	Branched-chain amino acid transport system 2 carrier protein		0.015	0.025	0	0	0
286	440	brnQ_2	Branched-chain amino acid transport system 2 carrier protein		0	0.045	0	0	0
287	1685	mcpA	Methyl-accepting chemotaxis protein McpA		0.007	0.047	0.184	0.003	0
288	656	.	hypothetical protein		0.006	0.03	0.079	0	0
289	3272	rapA_2	RNA polymerase-associated protein RapA		0.009	0.042	0.221	0	0
290	344	.	hypothetical protein		0.012	0.086	0.15	0.003	0
291	73	.	tRNA-Pro		0	0.133	0.698	0	0
292	395	.	hypothetical protein	,	0	0.075	0.261	0	0
293	1820	ettA_1	Energy-dependent translational throttle protein EttA		0	0.032	0.284	0	0
294	416	.	hypothetical protein		0	0.047	0.124	0	0
295	1280	.	hypothetical protein		0.006	0.015	0.363	0.024	0
296	209	.	hypothetical protein		0	0	0.246	0	0
297	1157	.	hypothetical protein	EC:2.1.1.14	0.011	0.051	0.223	0	0
298	1100	metE	5-methyltetrahydropteroyltriglutamate-- homocysteine methyltransferase	EC:5.4.99.9	0.011	0.072	0.141	0.001	0
299	1109	glf	UDP-galactopyranose mutase	EC:2.4.-.-	0.011	0.036	0.14	0	0
300	1016	epsH	Putative glycosyltransferase EpsH		0.024	0.048	0.406	0.005	0
301	626	.	hypothetical protein		0.007	0.063	0.742	0.002	0
302	149	.	hypothetical protein	EC:3.2.1.52, EC:3.2.1.21	0	0	0	0	0
303	1976	bglB	Thermostable beta-glucosidase B		0.002	0.045	0.209	0	0
304	695	thpA	D-threitol-binding protein		0.024	0.043	0.148	0.002	0
305	590	gph_1	Phosphoglycolate phosphatase		0	0.1	0.262	0	0
306	85	.	tRNA-Leu		0	0	0	0	0
307	1052	pitA_1	Low-affinity inorganic phosphate transporter 1		0.008	0.019	0.098	0	0
308	899	.	hypothetical protein		0	0.044	0.115	0.002	0
309	866	.	hypothetical protein		0	0.057	0.298	0.001	0
310	938	.	hypothetical protein	EC:2.7.1.32	0.026	0.095	0.11	0.001	0
311	923	.	hypothetical protein		0.004	0	0.28	0.002	0
312	203	.	hypothetical protein	EC:2.7.6.5, EC:2.7.6.5	0.02	0.048	0	0	0
313	704	ywaC	GTP pyrophosphokinase YwaC		0.006	0.042	0.366	0	0
314	347	.	hypothetical protein		0	0.085	0.148	0.003	0
315	1130	.	hypothetical protein		0.014	0.087	0.137	0	0
316	152	.	hypothetical protein	EC:1.97.1.4	0	0.064	0	0	0
317	482	nrdG	Anaerobic ribonucleoside-triphosphate reductase-activating protein	EC:1.17.4.2	0	0.061	0.107	0	0
318	1967	nrdD	Anaerobic ribonucleoside-triphosphate reductase		0.006	0.03	0.21	0.006	0
319	1271	pbuO	Guanine/hypoxanthine permease PbuO		0.006	0.054	0.487	0.001	0
320	638	.	hypothetical protein		0.013	0.046	0.566	0	0
321	224	.	hypothetical protein		0	0.088	0.23	0.005	0.008
322	476	.	hypothetical protein	EC:3.5.1.28	0.009	0.103	0.325	0	0
323	362	cwlJ_1	Cell wall hydrolase CwlJ		0.023	0	0	0	0
324	548	.	hypothetical protein		0.007	0	0.282	0	0
325	584	betI	HTH-type transcriptional regulator BetI		0.021	0.051	0.707	0	0
326	584	.	hypothetical protein		0.021	0.034	0	0	0
327	371	ytrA_1	HTH-type transcriptional repressor YtrA		0.011	0.027	0.833	0.017	0
328	878	natA	ABC transporter ATP-binding protein NatA		0.019	0.022	0.235	0	0
329	644	.	hypothetical protein		0.006	0.061	0.561	0	0
330	455	.	hypothetical protein	EC:3.5.1.88	0.027	0	0.34	0	0
331	575	def2	Peptide deformylase 2		0.007	0.12	0.449	0.002	0
332	191	.	hypothetical protein		0	0.051	1.615	0.006	0
333	269	.	hypothetical protein		0	0.037	0.574	0.004	0
334	782	.	hypothetical protein		0.016	0	0.33	0	0
335	887	rbgA	Ribosome biosis GTPase A	EC:3.4.21.89	0.032	0.044	0	0	0
336	527	spsB_1	Signal peptidase IB		0.008	0.019	0	0	0
337	344	rplS	50S ribosomal protein L19	EC:2.1.1.228, EC:4.6.1.12	0.012	0.143	0.3	0	0
338	734	trmD	tRNA (guanine-N(1)-)-methyltransferase		0	0.094	0.141	0.003	0
339	518	rimM	Ribosome maturation factor RimM		0	0.057	0.199	0	0
340	386	.	hypothetical protein		0	0.076	0.134	0	0
341	233	.	hypothetical protein		0.052	0	0	0	0
342	272	rpsP	30S ribosomal protein S16	EC:3.6.5.4	0.015	0	0.568	0	0
343	1346	ffh	Signal recognition particle protein		0	0.044	0.077	0.044	0.004
344	338	.	hypothetical protein		0	0.029	0	0	0
345	992	ftsY	Signal recognition particle receptor FtsY		0.016	0.02	0.104	0.017	0.011
346	3557	smc_1	Chromosome partition protein Smc	EC:3.1.26.3	0.021	0.061	0.203	0.001	0
347	743	rnc	Ribonuclease 3		0.033	0.106	0.695	0.006	0
348	233	acpA	Acyl carrier protein	EC:1.1.1.100, EC:1.1.1.100	0	0.042	0.221	0	0
349	743	fabG_1	3-oxoacyl-[acyl-carrier-protein] reductase FabG	EC:2.3.1.39, EC:2.3.1.39	0	0.04	0	0	0
350	947	fabD	Malonyl CoA-acyl carrier protein transacylase	EC:2.3.1.274	0	0	0.164	0.001	0
351	989	plsX	Phosphate acyltransferase		0	0.06	0.261	0.003	0
352	581	fapR	Transcription factor FapR	EC:3.6.4.12	0.007	0.119	0	0	0
353	1157	recG	ATP-dependent DNA helicase RecG		0.007	0.051	0.045	0.002	0
354	881	spoIIQ	Stage II sporulation protein Q		0.005	0.022	0.234	0.002	0
355	404	.	hypothetical protein		0.01	0.024	0	0.005	0
356	1019	lytB	Amidase enhancer		0.008	0.019	0.203	0.001	0
357	140	.	hypothetical protein		0	0.07	0.366	0.015	0
358	242	.	hypothetical protein	EC:2.5.1.7	0.034	0.081	0.213	0	0
359	1310	murAA	UDP-N-acetylglucosamine 1-carboxyvinyltransferase 1		0.006	0.06	0.118	0.002	0
360	752	.	hypothetical protein		0.011	0.026	0.137	0.001	0
361	257	.	hypothetical protein		0	0.038	0.2	0	0
362	407	atpC	ATP synthase epsilon chain	EC:7.1.2.2, EC:7.2.2.1	0.01	0.048	0	0.003	0
363	1421	atpD	ATP synthase subunit beta		0.04	0.062	0.618	1.624	0.003
364	857	atpG	ATP synthase gamma chain	EC:7.1.2.2, EC:7.2.2.1	0.005	0.023	0.361	0.005	0
365	1514	atpA	ATP synthase subunit alpha		0.016	0.098	1.842	1.684	0.006
366	536	atpH	ATP synthase subunit delta		0.008	0.073	0.385	0.004	0
367	518	atpF	ATP synthase subunit b		0.024	0.095	0.199	0	0
368	212	atpE	ATP synthase subunit c		0	0.046	0.243	0.01	0
369	713	atpB	ATP synthase subunit a		0.006	0.014	0.217	0.003	0
370	389	.	hypothetical protein	EC:3.4.21.96, EC:3.4.21.-	0	0.126	0.53	0	0
371	1793	vpr	Minor extracellular protease vpr	EC:4.2.3.130	0	0.027	0.115	0.001	0
372	1070	ytpB	Tetraprenyl-beta-curcumene synthase		0.019	0.037	0.145	0	0
373	830	.	hypothetical protein	EC:3.4.16.4, EC:3.4.16.4,	0	0.071	0.187	0	0
374	2009	pbp	Beta-lactam-inducible penicillin-binding protein	,	0.004	0.054	0.231	0.002	0
375	740	.	hypothetical protein	EC:2.7.2.4, EC:3.5.2.6	0	0.027	0.209	0.003	0
376	1349	yclM	Aspartokinase 3		0.015	0.044	0.268	0	0
377	1166	cwlO_1	Peptidoglycan DL-endopeptidase CwlO	EC:1.1.1.169	0.007	0.034	0.487	0.005	0
378	914	panE_1	2-dehydropantoate 2-reductase	EC:3.1.3.24	0.009	0.075	0.282	0.001	0
379	797	ywpJ_1	Phosphatase YwpJ		0	0.087	0.259	0.003	0
380	551	.	hypothetical protein	EC:4.2.3.4, EC:2.7.1.71, EC:4.2.3.4	0.03	0.125	0	0	0
381	1052	aroB	3-dehydroquinate synthase	EC:2.5.1.19	0.008	0.094	0.098	0	0
382	1304	aroA	3-phosphoshikimate 1-carboxyvinyltransferase	EC:4.2.3.5	0.016	0.053	0.277	0	0
383	1079	aroC	Chorismate synthase	EC:4.2.1.51, EC:5.4.99.5, EC:4.2.1.51	0	0.055	0.048	0.001	0
384	1124	pheA	P-protein	EC:1.1.1.25, EC:4.2.1.10, EC:1.1.1.25	0.015	0.026	0.092	0.001	0
385	815	aroE	Shikimate dehydrogenase (NADP(+))	EC:2.7.1.71	0.025	0.036	0.127	0.001	0
386	506	aroK	Shikimate kinase		0.008	0.019	0.204	0	0
387	1454	spoIIIE_1	DNA translocase SpoIIIE		0.006	0.02	0.249	0.002	0
388	1121	tmpC	Membrane lipoprotein TmpC	EC:7.5.2.-	0.015	0.035	0.092	0	0
389	1568	mglA	Galactose/methyl galactoside import ATP-binding protein MglA		0	0	0.231	0.001	0
390	1046	ytfT	Inner membrane ABC transporter permease protein YtfT		0.008	0	0.197	0.001	0
391	962	.	hypothetical protein		0	0.031	0.107	0.009	0
392	1262	.	putative zinc protease		0	0.055	0.164	0.001	0
393	1292	albF	Putative zinc protease AlbF	EC:1.1.1.100	0.009	0.084	0.24	0	0
394	731	fabG_2	3-oxoacyl-[acyl-carrier-protein] reductase FabG		0.011	0.027	0.282	0.001	0
395	257	.	hypothetical protein		0.048	0	0	0.004	0.007
396	791	.	hypothetical protein		0.01	0.05	0.326	0	0.002
397	896	rodZ	Cytoskeleton protein RodZ	EC:2.7.8.5, EC:2.7.8.41	0.009	0.055	0.346	0.004	0
398	578	pgsA	CDP-diacylglycerol--glycerol-3-phosphate 3-phosphatidyltransferase	EC:3.5.1.42, EC:3.5.1.42	0.014	0.017	0.446	0.002	0
399	1235	cinA	Putative competence-damage inducible protein		0.01	0.024	0.334	0.002	0
400	443	.	hypothetical protein		0.009	0.089	0.349	0	0
401	317	.	hypothetical protein		0.013	0.062	0.162	0	0
402	2258	cph2_1	Phytochrome-like protein cph2		0	0.009	0.137	0.002	0
403	572	.	hypothetical protein	EC:3.2.1.1	0.029	0	0.361	0	0
404	239	.	Beta/alpha-amylase		0.034	0.041	1.292	0.005	0
405	491	.	hypothetical protein		0.008	0.06	0.105	0.004	0
406	131	.	hypothetical protein		0	0.149	1.174	0	0
407	884	.	Fatty acid-binding protein		0.005	0.056	0.292	0.001	0
408	842	.	hypothetical protein		0.024	0.023	0.184	0	0
409	194	.	hypothetical protein		0	0	0	0.011	0
410	140	.	hypothetical protein	EC:3.1.3.24	0	0	0.366	0	0
411	812	yitU_1	5-amino-6-(5-phospho-D-ribitylamino)uracil phosphatase YitU		0.02	0.061	0.254	0	0
412	770	.	hypothetical protein		0.011	0.064	0.335	0	0
413	311	mrp	Iron-sulfur cluster carrier protein		0	0.063	0.331	0.024	0
414	173	.	hypothetical protein		0	0	0.297	0.031	0
415	182	.	hypothetical protein		0	0	0.282	0.012	0
416	722	.	hypothetical protein		0.034	0	0.643	0	0
417	773	.	hypothetical protein	EC:2.3.1.180	0.005	0.038	0.267	0	0
418	932	fabHA	3-oxoacyl-[acyl-carrier-protein] synthase 3 protein 1	EC:2.3.1.179, EC:2.3.1.-	0.009	0.063	0.332	0.001	0
419	1238	fabF	3-oxoacyl-[acyl-carrier-protein] synthase 2		0.013	0.04	0.292	0.003	0
420	743	.	hypothetical protein		0.005	0	0.139	0	0.002
421	260	.	hypothetical protein		0	0	0	0.004	0
422	161	sspO	Small, acid-soluble spore protein O		0	0.183	0.319	0.007	0
423	455	.	hypothetical protein		0.018	0.173	0.113	0	0
424	197	.	hypothetical protein	EC:3.5.4.26, EC:3.5.4.26, EC:1.1.1.193	0.041	0.1	0	0	0
425	1127	ribD	Riboflavin biosynthesis protein RibD	EC:2.5.1.9	0	0.035	0.137	0	0
426	650	ribE	Riboflavin synthase	EC:4.1.99.12, EC:4.1.99.12, EC:3.5.4.25	0	0	0.079	0	0
427	1193	ribBA	Riboflavin biosynthesis protein RibBA	EC:2.5.1.78	0	0.05	0.043	0	0
428	467	ribH	6,7-dimethyl-8-ribityllumazine synthase		0	0.084	0.221	0	0
429	1109	.	hypothetical protein		0	0.027	0.14	0.002	0.003
430	602	rpsD	30S ribosomal protein S4		0.014	0.049	0.343	0	0
431	584	.	hypothetical protein		0	0.034	0.353	0.004	0.003
432	1868	pleD_1	Response regulator PleD		0	0.058	0.249	0.013	0.001
433	485	msrC	Free methionine-R-sulfoxide reductase		0	0.02	0.213	0	0
434	638	yttP_2	putative HTH-type transcriptional regulator YttP		0.019	0.093	0	0	0
435	1706	ezrA	Septation ring formation regulator EzrA	EC:2.8.1.7	0.002	0.035	0.242	0.002	0.001
436	1145	iscS_2	Cysteine desulfurase IscS	EC:2.3.1.12, EC:2.3.1.61, EC:2.3.1.168	0	0.026	0.541	0.001	0.002
437	683	odhB	Dihydrolipoyllysine-residue succinyltransferase component of 2-oxoglutarate dehydrogenase complex		0.024	0.029	0	0	0
438	929	spoVK_1	Stage V sporulation protein K		0.009	0.074	0.389	0	0
439	224	hfq	RNA-binding protein Hfq	EC:2.5.1.75	0	0	0	0.005	0
440	950	miaA	tRNA dimethylallyltransferase		0.022	0.021	0.217	0.001	0
441	1994	mutL	DNA mismatch repair protein MutL		0.01	0.02	0.052	0.002	0
442	2672	mutS	DNA mismatch repair protein MutS	EC:6.2.1.1, EC:6.2.1.2	0.008	0.03	0.193	0.002	0
443	1583	acsA_2	Acetyl-coenzyme A synthetase		0.008	0.05	0.294	0.013	0
444	539	cotE	Spore coat protein E		0.015	0.018	0	0	0
445	788	.	hypothetical protein		0	0.05	0.196	0.003	0
446	440	.	hypothetical protein	EC:2.8.4.3	0.019	0.067	0.352	0	0
447	1550	miaB	tRNA-2-methylthio-N(6)-dimethylallyladenosine synthase		0.008	0.127	0.267	0.001	0
448	260	spoVS	Stage V sporulation protein S	EC:3.1.4.16	0	0.189	0.198	0	0
449	797	.	hypothetical protein	EC:3.1.-.-	0.01	0.012	0.065	0	0
450	755	rny	Ribonuclease Y		0	0	0.068	0.011	0
451	794	metN2	Methionine import ATP-binding protein MetN 2	, EC:2.7.8.20	0	0.025	0	0.001	0
452	785	.	hypothetical protein		0.01	0	0	0.008	0
453	188	.	hypothetical protein		0	0.052	0.273	0.006	0
454	362	mrpG	Na(+)/H(+) antiporter subunit G		0	0.027	0.996	0.006	0
455	287	mrpF	Na(+)/H(+) antiporter subunit F		0	0	0.538	0.011	0
456	479	mrpE	Na(+)/H(+) antiporter subunit E		0	0.021	0.323	0.002	0
457	1487	mrpD	Na(+)/H(+) antiporter subunit D		0.003	0.073	0.243	0.002	0
458	338	mrpC	Na(+)/H(+) antiporter subunit C		0.012	0	0.305	0.003	0
459	437	mrpB	Na(+)/H(+) antiporter subunit B	EC:7.1.1.2,	0	0	0.118	0.005	0
460	2411	mrpA	Na(+)/H(+) antiporter subunit A	EC:2.7.13.3	0.003	0.02	0.129	0.001	0
461	680	kdpD	Sensor protein KdpD		0.018	0.101	0.379	0.002	0
462	563	xerD_1	Tyrosine recombinase XerD	EC:1.1.1.27, EC:1.1.1.37	0.015	0.035	0.275	0	0
463	1070	ldhP	L-lactate dehydrogenase P		0.004	0.037	0.096	0	0
464	1202	ymfD_1	Bacillibactin exporter		0	0.016	0.215	0.017	0
465	1166	.	hypothetical protein		0.011	0.051	0.177	0.003	0
466	680	.	hypothetical protein		0	0.043	0.228	0.01	0
467	410	.	hypothetical protein		0.02	0.12	0	0	0
468	581	.	hypothetical protein		0	0.136	0	0	0
469	437	.	hypothetical protein		0.028	0.045	0	0	0
470	1358	.	Limonene hydroxylase	EC:1.2.1.88, EC:1.5.5.2, EC:1.2.1.88	0.009	0	0.304	0	0
471	1547	putC	1-pyrroline-5-carboxylate dehydrogenase 2	EC:1.3.8.7, EC:1.5.5.2	0.011	0.019	0.067	0	0
472	1004	fadM	Proline dehydrogenase 1	,	0.008	0.039	0	0	0
473	1484	putP_1	High-affinity proline transporter PutP	EC:1.1.1.47, EC:1.1.1.100, EC:1.1.1.-, EC:1.1.1.76, EC:1.1.1.304, EC:1.1.1.-	0.006	0.073	0.278	0.001	0
474	788	budC	Diacetyl reductase [(S)-acetoin forming]		0	0.062	0.524	0.003	0
475	1268	gltT	Proton/sodium-glutamate symport protein		0.006	0.023	0.122	0.002	0
476	656	.	Phosphorylated carbohydrates phosphatase		0.006	0.015	0.079	0	0
477	197	.	hypothetical protein		0	0.05	0.261	0	0
478	842	tetD_1	Transposon Tn10 TetD protein	EC:5.3.1.8	0	0.023	0.123	0.003	0
479	959	yvyI	Putative mannose-6-phosphate isomerase YvyI		0.013	0.041	0.161	0	0.002
480	242	.	hypothetical protein	EC:6.3.4.4	0	0.081	0	0.004	0
481	269	purA	Adenylosuccinate synthetase	EC:3.4.24.75	0	0.037	0.191	0	0
482	1472	mepM	Murein DD-endopeptidase MepM	,	0.017	0.054	0.246	0.001	0
483	707	walR_1	Transcriptional regulatory protein WalR	EC:2.7.13.3, EC:2.7.13.3	0.006	0.084	0.219	0	0
484	1823	walK	Sensor histidine kinase WalK		0.002	0.032	0.368	0	0
485	1307	yycH	Two-component system WalR/WalK regulatory protein YycH		0	0.03	0.356	0	0
486	788	yycI	Two-component system WalR/WalK regulatory protein YycI	EC:3.1.26.11, EC:3.4.21.107	0.01	0.05	0.262	0	0
487	794	yycJ	Putative metallo-hydrolase YycJ	EC:3.4.21.107	0	0	0.065	0	0
488	1211	htrB	Serine protease Do-like HtrB		0.003	0.016	0.384	0	0
489	191	.	hypothetical protein		0.021	0.154	0	0.006	0
490	374	.	hypothetical protein		0.033	0.105	0	0	0
491	416	chbR	HTH-type transcriptional regulator ChbR	EC:5.1.99.1	0.01	0.024	0.372	0	0
492	371	.	hypothetical protein	EC:2.1.1.35, EC:2.1.1.190	0	0.08	0	0	0
493	1388	rlmCD_1	23S rRNA (uracil-C(5))-methyltransferase RlmCD		0.006	0.092	0.074	0.002	0
494	533	.	hypothetical protein		0	0.074	0	0.002	0
495	806	.	hypothetical protein	EC:2.1.1.177	0	0.049	0.384	0	0
496	479	rlmH	Ribosomal RNA large subunit methyltransferase H		0.026	0.144	0.108	0	0
497	206	copZ_2	Copper chaperone CopZ		0	0.048	0	0	0
498	347	csoR_1	Copper-sensing transcriptional repressor CsoR	EC:3.4.24.-	0.024	0.028	0	0.106	0
499	1805	pepF1_1	Oligoendopeptidase F, plasmid		0.016	0.066	0.258	0.005	0.001
500	947	mhqO	Putative ring-cleaving dioxygenase MhqO		0.009	0.042	0.218	0	0
501	233	.	hypothetical protein	EC:7.2.2.12, EC:7.2.2.21	0.035	0.126	0	0.005	0
502	2171	cadA_2	putative cadmium-transporting ATPase		0.006	0.05	0.262	0.004	0
503	365	cadC_1	Cadmium resistance transcriptional regulatory protein CadC	EC:1.20.4.4	0.011	0.081	0.424	0.006	0
504	419	arsC	Glutaredoxin arsenate reductase		0.01	0.094	0.246	0.003	0
505	1187	minJ	Cell division topological determinant MinJ	EC:3.4.21.102	0.014	0.017	0.13	0.004	0
506	1430	ctpB	Carboxy-terminal processing protease CtpB		0.017	0.014	0.253	0	0.003
507	1103	.	hypothetical protein		0.015	0.054	0.328	0	0
508	140	.	hypothetical protein		0.029	0.07	0.366	0	0
509	728	.	putative transcriptional regulatory protein		0.022	0.014	0.213	0.013	0.012
510	401	.	hypothetical protein		0.041	0.049	0	0	0
511	617	comK	Competence transcription factor		0	0.112	0.251	0	0
512	236	.	hypothetical protein	EC:3.4.24.84	0	0	0.218	0.005	0
513	1274	htpX	Protease HtpX		0.006	0.062	0.365	0.001	0
514	305	.	hypothetical protein		0	0.032	0.338	0	0
515	836	ygaZ	Inner membrane protein YgaZ		0	0.024	0.185	0.001	0
516	1013	.	hypothetical protein	EC:6.3.1.20	0.016	0.058	0.102	0.002	0
517	995	lplJ	Lipoate-protein ligase LplJ	EC:3.1.6.1	0	0.059	0.363	0.002	0
518	734	rbn_1	Ribonuclease BN		0	0.067	0.07	0	0
519	122	.	hypothetical protein	EC:4.99.1.1, EC:4.99.1.9	0	0	0.42	0	0
520	932	hemH	Ferrochelatase	EC:4.1.1.37	0	0.032	0.055	0	0
521	1031	hemE	Uroporphyrinogen decarboxylase		0.008	0.01	0.15	0	0
522	515	hmoB	Heme-degrading monooxygenase HmoB	EC:3.5.1.-,	0.016	0	0.3	0	0
523	1178	amaA	N-acyl-L-amino acid amidohydrolase		0.007	0.05	0.131	0.002	0
524	728	.	hypothetical protein		0.011	0.054	0.213	0.003	0
525	1208	.	hypothetical protein		0.014	0	0	0	0
526	743	ecsA	ABC-type transporter ATP-binding protein EcsA		0.022	0.172	0.139	0.003	0
527	122	ydhR	Putative monooxygenase YdhR		0	0	0	0	0
528	806	.	hypothetical protein		0.02	0.061	0.192	0.003	0
529	428	.	hypothetical protein	EC:2.2.1.1	0.019	0	0	0.005	0
530	1520	tkt_1	Transketolase	EC:3.1.26.11	0.011	0.091	0.068	0.004	0
531	917	rnz	Ribonuclease Z	EC:3.1.-.-	0.013	0.054	0.113	0	0
532	791	.	putative oxidoreductase	EC:3.1.3.15	0.021	0.025	0.196	0.003	0
533	785	hisK	Histidinol-phosphatase		0.01	0.063	0.394	0	0
534	1025	hisZ	ATP phosphoribosyltransferase regulatory subunit	EC:2.4.2.17,	0.02	0.077	0.302	0	0
535	644	hisG	ATP phosphoribosyltransferase	EC:1.1.1.23, EC:1.1.1.308	0.019	0.061	0.24	0.002	0
536	1283	hisD	Histidinol dehydrogenase	EC:4.2.1.19, EC:3.1.3.15, EC:4.2.1.19	0	0.015	0.121	0.001	0
537	584	hisB	Imidazoleglycerol-phosphate dehydratase	EC:4.3.2.10	0	0.067	0.088	0.002	0
538	605	hisH	Imidazole glycerol phosphate synthase subunit HisH	EC:5.3.1.16	0	0.049	0.256	0.004	0
539	716	hisA	1-(5-phosphoribosyl)-5-[(5- phosphoribosylamino)methylideneamino] imidazole-4-carboxamide isomerase	EC:4.3.2.10, EC:4.3.2.10, EC:3.5.4.19, EC:3.6.1.31	0	0.014	0.216	0.002	0
540	761	hisF	Imidazole glycerol phosphate synthase subunit HisF	EC:3.5.4.19, EC:3.5.4.19, EC:3.6.1.31	0	0.039	0.068	0.004	0
541	665	hisI	Phosphoribosyl-AMP cyclohydrolase	EC:2.6.1.9	0	0.03	0.233	0.002	0
542	1055	hisC_1	Histidinol-phosphate aminotransferase	EC:1.-.-.-	0	0.047	0.098	0.004	0
543	974	dus	putative tRNA-dihydrouridine synthase		0	0.01	0.212	0.009	0
544	1259	dinB_1	DNA polymerase IV		0.026	0.008	0	0.002	0
545	332	.	hypothetical protein	EC:2.5.1.17	0	0.059	0.155	0	0
546	587	yvqK_1	Cob(I)yrinic acid a,c-diamide adenosyltransferase		0.028	0.034	0.176	0	0
547	479	.	hypothetical protein		0	0.041	0.108	0	0
548	197	.	hypothetical protein	EC:2.8.1.8	0.021	0	0.261	0.005	0
549	935	lipA	Lipoyl synthase	EC:6.3.1.20	0	0.053	0.276	0.068	0
550	848	lipM	Octanoyltransferase LipM	EC:2.6.1.117, EC:2.6.1.83, EC:2.6.1.-	0.019	0.105	0.061	0	0
551	1172	bacF	Transaminase BacF		0.021	0.017	0.264	0.003	0
552	776	.	2-oxoglutaramate amidase		0.021	0.025	0.2	0.001	0
553	947	metN_1	Methionine import ATP-binding protein MetN		0.009	0	0.218	0.003	0
554	674	metP_1	Methionine import system permease protein MetP		0.012	0.029	0.077	0	0
555	839	metQ_1	D-methionine-binding lipoprotein MetQ		0.019	0.023	0.492	0	0
556	1451	nhaC_1	Na(+)/H(+) antiporter NhaC		0.017	0.054	0.356	0.001	0
557	73	.	tRNA-Pro		0	0	0.698	0	0
558	272	.	hypothetical protein		0.015	0	0.189	0	0
559	416	.	hypothetical protein		0.029	0.047	0.124	0	0
560	1082	.	hypothetical protein	EC:1.5.1.2	0	0.046	0.048	0	0
561	806	proC_1	Pyrroline-5-carboxylate reductase	EC:3.5.1.-	0.005	0.037	0.256	0	0
562	1121	yxeP	putative hydrolase YxeP		0.007	0	0	0.001	0
563	206	.	hypothetical protein	EC:2.7.1.191, EC:2.7.1.191, EC:2.7.1.194, EC:2.7.1.202	0	0	0	0	0
564	908	manX	PTS system mannose-specific EIIAB component		0.027	0.13	0.114	0.122	0
565	806	sorA	PTS system sorbose-specific EIIC component		0.03	0.22	0.256	0.113	0.007
566	911	manZ	PTS system mannose-specific EIID component		0.031	0.13	1.19	0.184	0
567	2156	esaA_1	ESAT-6 secretion accessory factor EsaA		0.015	0.032	0.216	0.001	0
568	323	.	hypothetical protein		0.013	0	0.638	0	0
569	725	.	hypothetical protein	EC:3.6.4.13, EC:3.6.4.13	0	0	0.214	0	0
570	1319	cshB	DEAD-box ATP-dependent RNA helicase CshB	EC:3.1.21.2	0	0.037	0.039	0.002	0
571	896	nfo	putative endonuclease 4		0.027	0.055	0.346	0	0
572	254	.	hypothetical protein	EC:7.2.2.20,	0	0.193	0.608	0	0
573	761	znuC_1	High-affinity zinc uptake system ATP-binding protein ZnuC		0.005	0.039	0.407	0.001	0
574	839	znuB	High-affinity zinc uptake system membrane protein ZnuB	,	0.015	0.035	0.123	0.001	0
575	413	zur	Zinc-specific metallo-regulatory protein		0.02	0.119	0.25	0	0
576	359	.	hypothetical protein	EC:1.17.7.1, EC:1.17.7.3	0.011	0.137	0	0.048	0
577	1100	ispG	4-hydroxy-3-methylbut-2-en-1-yl diphosphate synthase (flavodoxin)	EC:1.1.1.31, EC:1.1.1.60	0.007	0.036	0.188	0.005	0
578	875	garR	2-hydroxy-3-oxopropionate reductase		0.019	0.023	0.295	0.002	0
579	266	ptsH_1	Phosphocarrier protein HPr		0	0	0.194	0	0
580	491	.	hypothetical protein		0.017	0.04	0.105	0	0
581	167	sspK	Small, acid-soluble spore protein K		0.049	0.059	0.308	0	0
582	320	.	hypothetical protein		0	0.031	0	0	0
583	362	recX	Regulatory protein RecX	EC:7.2.2.4	0.023	0	0.285	0	0
584	908	ybhF	putative ABC transporter ATP-binding protein YbhF		0	0	0.114	0	0
585	899	cynR	HTH-type transcriptional regulator CynR		0.023	0.022	0.632	0.011	0
586	644	kstR2_1	HTH-type transcriptional repressor KstR2	EC:1.3.8.1, EC:1.3.8.7, EC:1.3.99.-, EC:1.3.8.5	0.025	0.061	0.481	0.003	0
587	1142	bcd_1	Acyl-CoA dehydrogenase, short-chain specific	EC:6.2.1.-, EC:6.2.1.3	0	0.043	0.181	0	0
588	1634	fadD3_1	3-[(3aS,4S,7aS)-7a-methyl-1, 5-dioxo-octahydro-1H-inden-4-yl]propanoyl:CoA ligase	EC:6.4.1.2, EC:6.3.4.14, EC:6.4.1.3	0.02	0.048	0.126	0	0
589	1364	cfiB_1	2-oxoglutarate carboxylase small subunit		0.024	0.043	0.114	0.002	0
590	212	yngHB	Biotin/lipoyl attachment protein	EC:4.1.3.4, EC:2.3.3.14	0.038	0.046	0	0	0
591	935	yngG	Hydroxymethylglutaryl-CoA lyase YngG	EC:4.2.1.17	0.022	0.011	0.276	0.002	0
592	782	crt_1	Short-chain-enoyl-CoA hydratase	EC:7.2.4.5	0.01	0.05	0.198	0	0
593	1529	.	Methylmalonyl-CoA carboxyltransferase 12S subunit		0	0.084	0.169	0.003	0.002
594	1391	tcyP	L-cystine uptake protein TcyP	EC:2.4.1.83	0.009	0.035	0.148	0	0
595	1007	ykoT	putative glycosyltransferase YkoT		0.02	0.02	0.103	0	0
596	1706	.	hypothetical protein	EC:2.2.1.9	0.007	0.081	0.151	0	0
597	1595	menD	2-succinyl-5-enolpyruvyl-6-hydroxy-3- cyclohexene-1-carboxylate synthase	EC:4.2.99.20	0.008	0.087	0.13	0	0
598	800	menH	2-succinyl-6-hydroxy-2, 4-cyclohexadiene-1-carboxylate synthase	EC:5.5.1.1, EC:4.2.1.113	0.02	0.062	0.323	0.001	0
599	1115	menC	o-succinylbenzoate synthase		0.022	0.044	0.093	0.001	0
600	368	.	hypothetical protein		0	0.053	0.42	0	0
601	2612	.	hypothetical protein	EC:7.1.1.2, EC:7.1.1.2	0	0.008	0.099	0.001	0
602	1052	nuoL	NADH-quinone oxidoreductase subunit L		0	0	0.245	0	0
603	182	.	hypothetical protein		0	0	0.282	0	0
604	821	.	hypothetical protein		0	0.036	0.189	0.003	0
605	701	ytrB_1	ABC transporter ATP-binding protein YtrB		0.006	0.014	0.221	0	0
606	368	ytrA_2	HTH-type transcriptional repressor YtrA	EC:3.6.1.-, EC:3.1.3.100	0.033	0.027	0.42	0.012	0
607	947	rsgA_1	Small ribosomal subunit biosis GTPase RsgA		0	0.021	0.218	0	0
608	236	.	hypothetical protein		0	0.042	0	0	0
609	587	.	hypothetical protein	EC:3.2.1.23	0	0.017	0	0	0
610	1661	lacZ_1	Beta-galactosidase		0	0.012	0.124	0.002	0
611	359	.	hypothetical protein		0.023	0.055	0	0.003	0
612	1766	fadE_1	putative acyl-CoA dehydrogenase		0.007	0.017	0.175	0.001	0
613	869	oxyR	Hydrogen peroxide-inducible s activator	EC:2.3.3.1, EC:2.3.3.5, EC:4.2.1.3	0	0.057	0.238	0.002	0
614	1103	mmgD	2-methylcitrate synthase	EC:4.2.1.79	0.011	0.009	0.234	0.001	0
615	1439	prpD	2-methylcitrate dehydratase	EC:4.1.3.30	0.003	0	0.179	0.019	0
616	908	prpB	2-methylisocitrate lyase		0	0.033	0.171	0	0
617	1259	.	hypothetical protein		0.006	0.016	0.164	0.001	0
618	1382	cycA	D-serine/D-alanine/glycine transporter	,	0	0.014	0.262	0.004	0
619	1514	opuBB	Choline transport system permease protein OpuBB	EC:7.6.2.9	0.027	0.033	0.102	0	0
620	962	opuCA_1	Glycine betaine/carnitine/choline transport ATP-binding protein OpuCA		0.013	0.082	0.429	0.001	0
621	1289	.	hypothetical protein	EC:3.6.4.12	0.016	0.145	0.841	0.007	0
622	1235	dnaC	Replicative DNA helicase		0	0.064	0.334	0	0
623	413	.	hypothetical protein		0.02	0.071	0.25	0	0
624	569	.	hypothetical protein		0	0.052	0.272	0.004	0
625	959	ccpB	Catabolite control protein B		0.009	0.01	0.592	0	0
626	113	.	hypothetical protein		0	0.087	0.453	0	0
627	254	.	hypothetical protein		0.016	0.116	0.608	0	0
628	800	.	hypothetical protein		0.01	0.037	0.323	0.005	0
629	2141	.	hypothetical protein		0.011	0.06	0.169	0.001	0
630	794	.	hypothetical protein		0.01	0.05	0.195	0	0
631	386	.	hypothetical protein		0	0.025	0.267	0.008	0
632	311	.	hypothetical protein		0	0.032	0.331	0.003	0
633	278	.	hypothetical protein		0.044	0	0.37	0	0
634	470	.	hypothetical protein		0	0	0.329	0	0
635	566	.	hypothetical protein		0.014	0.035	0.091	0	0
636	641	.	hypothetical protein		0.025	0.077	0.08	0	0
637	1112	.	hypothetical protein		0.022	0.089	0.232	0.002	0
638	149	.	hypothetical protein		0	0.066	0	0	0
639	98	.	hypothetical protein		0.041	0	0.522	0	0
640	239	.	hypothetical protein		0	0.041	0.215	0	0
641	1166	.	hypothetical protein		0.025	0.059	0.266	0.002	0
642	1004	thiY	Formylaminopyrimidine-binding protein		0.008	0.01	0.206	0.003	0
643	290	.	hypothetical protein		0.014	0.034	0.178	0.004	0
644	773	ribX_1	Riboflavin transport system permease protein RibX		0.011	0.051	0	0.007	0
645	734	tauB	Taurine import ATP-binding protein TauB	EC:2.1.1.192	0.011	0.013	0.211	0	0
646	1055	rlmN	putative dual-specificity RNA methyltransferase RlmN	EC:1.7.1.13, EC:1.7.1.13	0.008	0.047	0.245	0.043	0
647	485	queF	NADPH-dependent 7-cyano-7-deazaguanine reductase	EC:6.3.4.20	0.025	0.101	0.106	0.027	0.007
648	674	queC	7-cyano-7-deazaguanine synthase		0.006	0.058	0.306	0.006	0
649	554	.	hypothetical protein		0.007	0.195	0.838	0	0
650	290	.	hypothetical protein		0.014	0	0.355	0	0
651	527	cysE_1	Serine acetyltransferase		0.008	0	0	0.002	0
652	182	.	hypothetical protein	EC:4.1.1.17, EC:4.1.1.18, EC:4.1.1.19, EC:4.1.1.19	0	0.162	0	0	0
653	263	speA_1	Arginine decarboxylase	EC:4.1.1.17, EC:4.1.1.18, EC:4.1.1.19, EC:4.1.1.19	0	0.112	0	0	0
654	1061	speA_2	Arginine decarboxylase	EC:2.5.1.16	0.004	0.009	0	0.002	0
655	164	speE_2	Polyamine aminopropyltransferase		0.025	0	0	0	0
656	482	.	hypothetical protein		0.008	0.123	0.321	0	0
657	95	.	hypothetical protein		0	0	0.538	0	0
658	602	engB	putative GTP-binding protein EngB	EC:3.4.21.53, EC:3.4.21.53	0	0.049	0.257	0	0
659	2330	lon1_1	Lon protease 1	EC:3.4.21.53	0.011	0.013	0.177	0.034	0.002
660	1679	lon2	Lon protease 2		0	0.059	0.215	0.001	0
661	1265	clpX	ATP-dependent Clp protease ATP-binding subunit ClpX	EC:5.2.1.8,	0.006	0	0.163	0.059	0
662	1289	tig	Trigger factor		0.019	0.023	0.401	0.206	0
663	161	.	hypothetical protein		0	0.244	0	0	0
664	1031	.	hypothetical protein		0	0.038	0.1	0	0
665	75	.	tRNA-Arg		0	0.26	1.36	0	0
666	75	.	tRNA-Arg		0	0	1.36	0.228	0
667	500	.	Putative metallophosphoesterase MG207	EC:3.6.1.66, EC:3.5.1.42	0	0.039	0	0.002	0
668	296	rdgB	dITP/XTP pyrophosphatase		0	0.1	0	0	0
669	533	.	hypothetical protein	EC:6.3.4.2	0.008	0.074	0.194	0.002	0
670	1607	pyrG	CTP synthase		0.013	0.147	0.321	0.004	0
671	680	rpoE	DNA-directed RNA polymerase subunit delta	EC:5.4.99.13	0	0.029	0.455	0	0
672	3278	icmF	Fused isobutyryl-CoA mutase		0.001	0.042	0.205	0.002	0
673	662	kstR2_2	HTH-type transcriptional repressor KstR2	EC:1.3.8.1, EC:1.3.8.7	0.006	0.015	0.312	0.007	0
674	1133	acdA_1	Acyl-CoA dehydrogenase	EC:1.3.8.7, EC:1.3.99.-	0	0	0.182	0.035	0.002
675	1130	mmgC_1	Acyl-CoA dehydrogenase	EC:1.1.1.157	0.007	0.044	0.091	0.001	0
676	851	mmgB_2	putative 3-hydroxybutyryl-CoA dehydrogenase	EC:2.3.1.9	0	0.035	0.243	0	0
677	1196	mmgA	Acetyl-CoA acetyltransferase		0.014	0.173	0.086	0.002	0
678	1727	.	hypothetical protein		0	0.011	0.299	0	0
679	806	.	hypothetical protein		0.005	0	0.064	0	0
680	881	ecfT_1	Energy-coupling factor transporter transmembrane protein EcfT	EC:7.-.-.-, EC:7.-.-.-	0	0.078	0.059	0	0
681	1670	ykoD_1	Putative HMP/thiamine import ATP-binding protein YkoD		0.005	0.03	0.031	0	0
682	725	.	hypothetical protein		0	0.027	0.498	0	0
683	293	.	hypothetical protein		0.028	0.067	0.527	0	0
684	935	oppF_2	Oligopeptide transport ATP-binding protein OppF	,	0.009	0.021	0.055	0	0
685	572	oppD_2	Oligopeptide transport ATP-binding protein OppD	,	0	0.034	0.271	0	0
686	446	oppD_3	Oligopeptide transport ATP-binding protein OppD		0	0.044	0.116	0.002	0
687	1154	oppC	Oligopeptide transport system permease protein OppC		0.014	0.06	0.089	0.001	0
688	929	oppB	Oligopeptide transport system permease protein OppB		0.009	0.064	0.167	0.005	0
689	1670	dppE_1	Dipeptide-binding protein DppE		0.02	0.018	0.186	0	0
690	368	.	hypothetical protein		0	0.053	0.42	0	0
691	656	ytrE	ABC transporter ATP-binding protein YtrE		0.012	0.03	0.157	0	0
692	122	.	hypothetical protein		0.067	0	0	0	0
693	605	resE_2	Sensor histidine kinase ResE		0.034	0	0.341	0	0
694	452	.	hypothetical protein		0	0	0.342	0	0
695	1550	spoVB	Stage V sporulation protein B		0.005	0.025	0.5	0	0
696	299	comN	Post-transcriptional regulator ComN	,	0.014	0	0.172	0	0
697	2261	.	hypothetical protein	EC:3.1.-.-	0.002	0.017	0.137	0.004	0
698	2360	recJ	Single-stranded-DNA-specific exonuclease RecJ	EC:2.4.2.7	0.005	0.075	0.219	0.001	0.002
699	512	apt	Adenine phosphoribosyltransferase	EC:2.7.6.5, EC:2.7.6.5, EC:3.1.7.2	0.016	0.038	0.101	0.002	0
700	2192	relA	GTP pyrophosphokinase	EC:3.1.1.96	0.004	0.018	0.094	0.008	0
701	452	dtd	D-aminoacyl-tRNA deacylase		0	0.022	0.114	0	0
702	176	.	hypothetical protein	EC:6.1.1.21	0.023	0.223	0	0	0
703	1271	hisS	Histidine--tRNA ligase		0.026	0.023	0.081	0.002	0
704	2822	yfkN_1	Trifunctional nucleotide phosphoesterase protein YfkN	EC:6.1.1.11, EC:3.4.22.70	0.007	0.038	0.165	0.002	0
705	1274	serS_1	Serine--tRNA ligase		0.006	0.108	0.122	0.075	0.001
706	668	.	hypothetical protein	EC:4.3.1.17	0.012	0.044	0.077	0.006	0
707	692	sdhB_1	L-serine dehydratase, beta chain	EC:4.3.1.17	0.006	0.1	0.298	0.003	0
708	878	sdhA	L-serine dehydratase, alpha chain		0.009	0.045	0.176	0.001	0
709	1328	sdaC	Serine transporter	EC:3.4.-.-	0.006	0.015	0.311	0.002	0
710	941	yocH_2	Cell wall-binding protein YocH		0	0.021	0.219	0.002	0
711	227	.	hypothetical protein		0	0	0	0	0
712	113	.	hypothetical protein		0	0	0	0	0
713	1151	ddpA	putative D,D-dipeptide-binding periplasmic protein DdpA	EC:2.3.1.-	0	0.017	0	0.003	0
714	632	acuA	Acetoin utilization protein AcuA		0.013	0.078	0.327	0	0
715	653	guaB_1	Inosine-5'-monophosphate dehydrogenase		0	0.015	0.237	0	0
716	1163	acuC	Acetoin utilization protein AcuC		0.004	0.085	0.089	0.001	0
717	758	motB_2	Motility protein B		0.005	0.052	0.34	0.006	0
718	803	pomA_2	Chemotaxis protein PomA		0.015	0.049	0.129	0.001	0
719	1001	ccpA	Catabolite control protein A		0.012	0.039	0.206	0	0
720	2138	ftsA_1	Cell division protein FtsA		0.008	0.023	0.242	0.002	0
721	1526	puuB	Gamma-glutamylputrescine oxidoreductase		0.005	0.032	0	0.001	0
722	416	livH_1	High-affinity branched-chain amino acid transport system permease protein LivH	EC:1.3.8.7	0.02	0.071	0.248	0	0
723	1214	acrC	Acryloyl-CoA reductase (NADH)		0.01	0.073	0.383	0.004	0
724	407	.	hypothetical protein		0.03	0.073	0.127	0.003	0
725	449	.	hypothetical protein	EC:1.1.1.100, EC:1.1.1.-, EC:1.1.1.76, EC:1.1.1.304	0	0.022	0.115	0	0
726	764	fabG_3	3-oxoacyl-[acyl-carrier-protein] reductase FabG	EC:5.6.2.2, EC:5.6.2.2	0	0.026	0.068	0	0
727	1985	parE	DNA topoisomerase 4 subunit B		0	0	0.156	0.002	0
728	410	.	hypothetical protein		0.03	0.12	0.377	0	0
729	287	.	hypothetical protein		0	0.034	0	0	0
730	482	cotX	Spore coat protein X		0	0.041	0.749	0	0
731	365	.	hypothetical protein		0	0.108	0.424	0	0
732	290	.	hypothetical protein	EC:2.3.1.275	0	0.068	0.355	0	0
733	605	plsY_1	Glycerol-3-phosphate acyltransferase		0	0.065	0.256	0	0
734	1115	.	hypothetical protein		0	0.027	0.417	0.002	0
735	287	.	hypothetical protein		0.014	0.137	0	0.004	0
736	866	misCB	Membrane protein insertase MisCB		0.014	0.114	0.179	0.002	0
737	461	.	hypothetical protein		0	0.128	0.112	0.002	0
738	305	.	hypothetical protein	EC:3.1.2.-	0.053	0.064	0.338	0	0
739	422	.	Putative esterase		0.019	0.023	0.122	0	0
740	2303	spoVK_2	Stage V sporulation protein K		0.011	0.004	0.202	0.004	0
741	221	tlp	Small, acid-soluble spore protein Tlp		0.018	0.089	0	0.029	0
742	143	sspN	Small, acid-soluble spore protein N		0.085	0	0.359	0	0
743	131	.	hypothetical protein	EC:1.1.1.157	0	0.075	0.391	0	0
744	860	mmgB_3	putative 3-hydroxybutyryl-CoA dehydrogenase	EC:2.8.3.5, EC:2.8.3.6	0	0.046	0.12	0.001	0
745	650	atoA	Acetate CoA-transferase subunit beta	EC:2.8.3.5, EC:2.8.3.5, EC:2.8.3.8, EC:2.8.3.9	0	0.136	0.079	0	0
746	695	scoA	putative succinyl-CoA:3-ketoacid coenzyme A transferase subunit A	EC:1.2.1.3	0.006	0.028	0.371	0	0
747	1490	aldHT	Aldehyde dehydrogenase, thermostable	EC:2.6.1.83	0	0.053	0.381	0	0
748	1172	dapL	LL-diaminopimelate aminotransferase	EC:4.3.1.12	0.014	0.008	0.044	0	0
749	986	arcB	Delta(1)-pyrroline-2-carboxylate reductase	EC:1.1.99.2, EC:1.1.5.3, EC:1.1.5.4, EC:1.4.3.3, EC:1.4.3.19, EC:1.1.5.13	0	0.01	0.262	0.002	0
750	1163	dmg	Dimethylglycine oxidase		0	0.042	0.311	0	0
751	1184	cdaR_1	Carbohydrate diacid regulator		0.014	0.075	0.262	0	0
752	542	ywqN	Putative NAD(P)H-dependent FMN-containing oxidoreductase YwqN		0.03	0.145	0.381	0.004	0
753	1460	putP_2	High-affinity proline transporter PutP		0.008	0.041	0.283	0	0
754	71	.	tRNA-Glu		0	0	0	0	0
755	89	.	tRNA-Ser		0	0	0	0.036	0
756	74	.	tRNA-Asn		0	0	0	0	0
757	75	.	tRNA-Ile		0	0	0	0	0
758	73	.	tRNA-Gly		0	0	0	0	0
759	73	.	tRNA-His		0	0	0	0	0
760	1331	corC_1	Magnesium and cobalt efflux protein CorC		0.006	0.022	0.349	0	0
761	1664	dppE_2	Dipeptide-binding protein DppE		0.005	0.012	0.155	0.003	0
762	827	lplT	Lysophospholipid transporter LplT		0	0.024	0.312	0.003	0
763	185	.	hypothetical protein	EC:3.1.2.1, EC:2.8.3.18	0	0.053	0	0	0
764	1514	cat1	Succinyl-CoA:coenzyme A transferase		0.005	0.033	0.136	0	0
765	650	ypdB	Transcriptional regulatory protein YpdB		0	0.045	0.317	0	0
766	407	ytrA_3	HTH-type transcriptional repressor YtrA		0	0.073	0.127	0	0
767	1091	.	hypothetical protein		0	0.027	0.142	0.002	0
768	767	.	hypothetical protein		0.011	0.051	0.269	0.004	0
769	215	.	hypothetical protein	EC:3.4.11.-	0.038	0.046	0.239	0	0
770	1055	ysdC_2	Putative aminopeptidase YsdC		0.019	0.056	0	0.064	0
771	878	.	Ureidoglycolate lyase	EC:2.1.1.72, EC:2.1.1.72	0.005	0.056	0.118	0.002	0
772	1214	fokIM_1	Modification methylase FokI		0.017	0.041	0.17	0.002	0.003
773	1169	mdtH_1	Multidrug resistance protein MdtH		0	0.059	0.442	0	0
774	1145	cshC_1	DEAD-box ATP-dependent RNA helicase CshC		0.018	0.034	0.09	0	0
775	161	cotF_1	Spore coat protein F		0.025	0	0.319	0	0
776	566	ydjA	Putative NAD(P)H nitroreductase YdjA		0.014	0.139	0.182	0.006	0.003
777	1397	gabR_1	HTH-type transcriptional regulatory protein GabR	EC:4.3.3.6	0.003	0.042	0.296	0.003	0.001
778	887	pdxS	Pyridoxal 5'-phosphate synthase subunit PdxS	EC:4.3.3.6	0.018	0	0.291	0.006	0
779	602	pdxT	Pyridoxal 5'-phosphate synthase subunit PdxT	EC:4.2.1.20	0.007	0	0.257	0.002	0
780	791	trpA	Tryptophan synthase alpha chain	EC:4.2.1.20, EC:5.3.1.24	0.021	0.037	0.391	0.003	0
781	1196	trpB	Tryptophan synthase beta chain	EC:4.1.1.48, EC:4.1.1.48, EC:5.3.1.24	0.003	0.058	0	0.04	0
782	641	trpF	N-(5'-phosphoribosyl)anthranilate isomerase	EC:4.1.1.48, EC:4.1.1.48, EC:5.3.1.24	0	0.061	0	0.002	0
783	821	trpC	Indole-3-glycerol phosphate synthase	EC:2.4.2.18	0.005	0.12	0.251	0	0
784	1022	trpD2	Anthranilate phosphoribosyltransferase 2	EC:4.1.2.13	0.004	0.029	0.202	0	0
785	752	fda	Fructose-bisphosphate aldolase class 1	EC:2.1.1.63, EC:2.1.1.63	0.005	0.013	0.069	0	0
786	491	ogt	Methylated-DNA--protein-cysteine methyltransferase, constitutive		0.008	0.02	0.315	0.004	0
787	269	mazE	Antitoxin MazE	EC:3.1.-.-	0	0	0.383	0.008	0
788	341	mazF	Endoribonuclease MazF	EC:7.6.2.9	0.012	0	0.302	0.006	0
789	1172	opuCA_2	Glycine betaine/carnitine/choline transport ATP-binding protein OpuCA		0.014	0.042	0.396	0.019	0
790	542	.	hypothetical protein		0	0.036	0.19	0	0
791	479	.	hypothetical protein	EC:1.18.1.2, EC:1.19.1.1	0	0.041	0.215	0	0
792	704	hmp	Flavohemoprotein		0	0.084	0.22	0.002	0
793	350	.	hypothetical protein	EC:2.1.1.72, EC:2.1.1.72	0	0	0.147	0.083	0.005
794	773	dpnA	Modification methylase DpnIIB	EC:2.1.1.72	0.011	0	0.267	0.001	0
795	854	dpnM	Modification methylase DpnIIA		0	0	0.242	0	0
796	1346	.	hypothetical protein		0.006	0	0.153	0.002	0
797	1202	dppE_3	Dipeptide-binding protein DppE		0.017	0.057	0.301	0.002	0
798	509	.	hypothetical protein		0.024	0.097	0.304	0.002	0
799	128	.	hypothetical protein		0	0.153	0.401	0	0
800	539	ctc_2	ral stress protein CTC		0	0.037	0.287	0	0
801	908	.	hypothetical protein		0.009	0.033	0.114	0.002	0
802	746	.	hypothetical protein		0.011	0.066	0.484	0	0
803	848	hisJ	putative histidine-binding protein	,	0	0.058	0.609	0.001	0
804	755	yecS_1	L-cystine transport system permease protein YecS	EC:7.4.2.1, EC:7.4.2.1, EC:7.4.2.1,	0.022	0.026	0	0	0
805	743	artM_1	Arginine transport ATP-binding protein ArtM	EC:2.7.7.7	0.016	0.053	0	0.001	0
806	722	polC_1	DNA polymerase III PolC-type		0.04	0	0.286	0.009	0
807	980	.	hypothetical protein		0.008	0.04	0.105	0.001	0
808	1265	nrgA	Ammonium transporter NrgA		0.01	0.055	0	0	0
809	1817	yfkN_2	Trifunctional nucleotide phosphoesterase protein YfkN		0.011	0.027	0.114	0	0
810	311	.	hypothetical protein		0.026	0.063	0.166	0.007	0
811	446	.	hypothetical protein		0	0.022	0.347	0.002	0
812	293	.	KsdD-like steroid dehydrogenase	EC:6.3.2.43, EC:6.3.2.-, EC:6.3.2.32	0	0.067	0.176	0	0
813	896	rimK	Ribosomal protein S6--L-glutamate ligase	EC:6.3.2.-	0	0.077	0.403	0.002	0
814	860	lysX	Alpha-aminoadipate--LysW ligase LysX	EC:1.8.4.8, EC:1.8.4.10	0	0.034	0.48	0.001	0
815	728	cysH_1	Phosphoadenosine phosphosulfate reductase	EC:1.8.1.2, EC:1.14.14.1, EC:1.6.2.4	0	0.081	0.213	0.006	0
816	1838	cysJ	Sulfite reductase [NADPH] flavoprotein alpha-component	EC:1.7.7.1, EC:1.8.1.2, EC:1.8.7.1	0.009	0.043	0.365	0.001	0
817	1721	cysI	Sulfite reductase [NADPH] hemoprotein beta-component	EC:2.1.1.107, EC:1.3.1.76, EC:4.99.1.4, EC:2.1.1.107, EC:2.1.1.107, EC:4.2.1.75	0.014	0.034	0.21	0.001	0
818	776	sumT	Uroporphyrinogen-III C-methyltransferase	EC:4.99.1.4, EC:4.99.1.3, EC:5.4.99.61, EC:5.4.99.60	0	0.025	0.333	0	0
819	752	sirB	Sirohydrochlorin ferrochelatase	EC:2.7.7.4, EC:2.7.7.4, EC:2.7.1.25	0	0.039	0.549	0	0
820	1178	sat	Sulfate adenylyltransferase	EC:1.8.4.8, EC:1.8.4.10, EC:2.7.1.25, EC:2.7.7.4	0.014	0.059	0.657	0	0
821	611	cysC	putative adenylyl-sulfate kinase	EC:4.1.3.27	0	0.048	0.338	0	0
822	1400	trpE	Anthranilate synthase component 1	EC:2.4.2.18, EC:4.1.3.27, EC:2.6.1.85, EC:6.3.5.2, EC:4.1.3.27, EC:2.4.2.18	0.018	0.042	0.221	0	0
823	587	pabA	Aminodeoxychorismate synthase component 2		0	0.05	0	0	0
824	989	typA	GTP-binding protein TypA/BipA		0.004	0.06	0.313	0.022	0
825	305	.	hypothetical protein		0.013	0.064	0.169	0.004	0
826	200	.	hypothetical protein		0.041	0.098	0.257	0	0
827	617	.	hypothetical protein		0.007	0.064	0.084	0.003	0
828	494	.	hypothetical protein		0.008	0.1	0	0.002	0
829	284	.	hypothetical protein		0.014	0.104	0.181	0	0
830	1181	ftsW_1	putative peptidoglycan glycosyltransferase FtsW	EC:6.4.1.1	0.021	0.058	0.175	0.002	0
831	3431	cfiB_2	2-oxoglutarate carboxylase small subunit	EC:1.17.99.9	0.008	0.052	0.331	0.001	0
832	950	ctaA	Heme A synthase	EC:2.5.1.-	0.009	0.021	0.272	0.005	0
833	929	ctaB2_1	Protoheme IX farnesyltransferase 2	EC:7.1.1.9, EC:7.1.1.5	0.009	0.021	0.167	0	0
834	1076	ctaC	Cytochrome c oxidase subunit 2		0.011	0.009	0.192	0.002	0
835	128	.	hypothetical protein		0	0.153	0	0	0
836	716	.	hypothetical protein		0	0.055	0.216	0	0
837	1010	fliG	Flagellar motor switch protein FliG		0	0.107	0.051	0.003	0
838	1598	fliF	Flagellar M-ring protein		0	0.025	0.097	0.007	0.01
839	299	fliE	Flagellar hook-basal body complex protein FliE		0.027	0.033	0.172	0	0
840	443	flgC	Flagellar basal-body rod protein FlgC		0	0.044	0.116	0	0
841	401	flgB	Flagellar basal body rod protein FlgB		0	0	0.129	0	0
842	140	.	hypothetical protein		0	0	0	0	0
843	776	codY	GTP-sensing transcriptional pleiotropic repressor CodY		0	0.089	0.466	0.013	0.012
844	1418	clpY	ATP-dependent protease ATPase subunit ClpY	EC:3.4.25.2	0.006	0.083	0.328	0.017	0.008
845	542	hslV	ATP-dependent protease subunit HslV		0.008	0.018	0.285	0.002	0
846	896	xerC	Tyrosine recombinase XerC	EC:5.6.2.1, EC:5.6.2.1	0.018	0.011	0.23	0	0
847	2075	topA	DNA topoisomerase 1		0.008	0.048	0.174	0.041	0
848	923	dprA	DNA processing protein DprA	EC:6.2.1.5	0.009	0.043	0.336	0.002	0
849	410	sucD	Succinate--CoA ligase [ADP-forming] subunit alpha	EC:7.1.1.2	0.01	0.048	0.377	0	0
850	1067	.	NADH dehydrogenase-like protein		0.015	0.009	0.194	0	0
851	323	.	hypothetical protein		0	0.03	0.159	0	0
852	230	nfuA	Fe/S biosis protein NfuA	EC:1.1.1.26, EC:1.1.1.95, EC:1.1.1.399	0	0.085	0.224	0	0
853	989	ghrB_1	Glyoxylate/hydroxypyruvate reductase B		0.008	0.05	0.418	0	0
854	1001	.	hypothetical protein	EC:3.1.3.27	0	0.03	0.206	0.002	0
855	503	.	hypothetical protein	EC:3.1.3.41	0.016	0.059	0	0	0
856	764	yutF	Acid sugar phosphatase		0	0.116	0.203	0	0
857	440	.	hypothetical protein		0.037	0.045	0.234	0	0.008
858	326	.	hypothetical protein		0.025	0.121	0.316	0.007	0
859	989	lytH	L-Ala--D-Glu endopeptidase		0.008	0.07	0.209	0.001	0
860	1199	braC	Leucine-, isoleucine-, valine-, threonine-, and alanine-binding protein		0.02	0.041	0.086	0	0
861	878	livH_2	High-affinity branched-chain amino acid transport system permease protein LivH		0.014	0.034	0.118	0.005	0
862	959	livH_3	High-affinity branched-chain amino acid transport system permease protein LivH		0.004	0.01	0	0.002	0
863	797	lptB	Lipopolysaccharide export system ATP-binding protein LptB		0.005	0.025	0.259	0	0
864	1706	.	hypothetical protein	EC:7.2.2.10	0.005	0.029	0.242	0.001	0
865	950	yloB_1	Calcium-transporting ATPase	EC:7.2.2.10	0.009	0	0.109	0.001	0
866	1667	yloB_2	Calcium-transporting ATPase		0.01	0.035	0.124	0	0
867	863	.	hypothetical protein	EC:2.7.4.8	0.005	0.08	0.12	0	0
868	617	gmk	Guanylate kinase	EC:2.7.7.6	0.013	0.032	0	0	0
869	194	rpoZ	DNA-directed RNA polymerase subunit omega	EC:4.1.1.36, EC:6.3.2.51, EC:4.1.1.36, EC:6.3.2.5	0	0.051	0	0	0
870	1199	coaBC	Coenzyme A biosynthesis bifunctional protein CoaBC	EC:3.6.4.-	0.003	0.066	0.129	0.001	0
871	2426	priA	Primosomal protein N'	EC:2.1.2.9,	0.002	0.016	0.043	0.002	0
872	947	fmt	Methionyl-tRNA formyltransferase	EC:2.1.1.176	0.004	0.031	0.109	0	0
873	1340	rsmB	Ribosomal RNA small subunit methyltransferase B		0.015	0.044	0.308	0	0
874	155	.	hypothetical protein		0	0.063	0.331	0	0
875	635	liaR_1	Transcriptional regulatory protein LiaR	EC:2.7.13.3, EC:2.7.13.3, EC:2.7.13.3	0.013	0.016	0.081	0	0
876	1043	liaS	Sensor histidine kinase LiaS		0.004	0.038	0.099	0.004	0
877	728	.	hypothetical protein		0.017	0.122	0.213	0.001	0
878	635	.	hypothetical protein		0	0.031	0.65	0.002	0
879	353	.	hypothetical protein	EC:2.7.1.107	0.012	0	0	0	0
880	917	dagK	Diacylglycerol kinase	EC:1.2.1.16, EC:1.2.1.79, EC:1.2.1.20	0.004	0.032	0.113	0.048	0
881	1448	gabD	Succinate-semialdehyde dehydrogenase [NADP(+)] GabD	EC:5.1.1.1, EC:5.1.1.18, EC:5.1.1.1	0.006	0.034	0.143	0.001	0
882	1178	alr	Alanine racemase		0.003	0.033	0.131	0.002	0
883	824	.	putative oxidoreductase/MSMEI_2347		0.005	0.036	0.376	0	0
884	554	.	hypothetical protein	EC:6.3.5.6, EC:6.3.5.7	0.007	0.142	0.279	0	0
885	1430	gatB_1	Aspartyl/glutamyl-tRNA(Asn/Gln) amidotransferase subunit B	EC:6.3.5.6, EC:6.3.5.7	0	0.021	0.181	0.03	0
886	380	gatA	Glutamyl-tRNA(Gln) amidotransferase subunit A		0	0.026	0.136	0	0
887	1439	zraR	Transcriptional regulatory protein ZraR	EC:2.7.13.3, EC:2.7.13.3	0.009	0.048	0.179	0.003	0
888	1643	tmoS	Sensor histidine kinase TmoS	EC:1.1.1.202, EC:1.1.1.1	0.012	0.024	0.44	0.004	0
889	1148	dhaT	1,3-propanediol dehydrogenase	EC:4.1.3.17	0.004	0.06	0.225	0.002	0
890	614	proA_1	4-hydroxy-4-methyl-2-oxoglutarate aldolase/4-carboxy-4-hydroxy-2-oxoadipate aldolase		0.013	0.048	0.168	0.002	0
891	254	.	hypothetical protein	EC:3.4.-.-, EC:3.4.-.-, EC:3.4.-.-	0	0.077	0	0	0
892	1313	cwlS	D-gamma-glutamyl-meso-diaminopimelic acid endopeptidase CwlS		0.006	0.023	0.118	0.002	0
893	560	.	hypothetical protein		0	0.053	0.092	0	0
894	290	.	hypothetical protein		0	0.068	0	0	0
895	1370	bmr3	Multidrug resistance protein 3		0	0.014	0.226	0	0
896	221	.	hypothetical protein	EC:1.6.5.5	0	0.044	0.698	0	0
897	164	.	hypothetical protein	EC:1.6.5.5	0	0.179	0.94	0	0
898	755	ppsC_1	Phthiocerol/phenolphthiocerol synthesis polyketide synthase type I PpsC		0.011	0.026	0.342	0.001	0
899	2114	lutA_1	Lactate utilization protein A	EC:2.7.8.-	0.006	0.019	0.22	0.003	0
900	1199	clsB	Minor cardiolipin synthase ClsB		0.003	0.041	0.258	0.003	0
901	488	smc_2	Chromosome partition protein Smc	EC:6.1.1.19	0.033	0.081	0.317	0.007	0
902	1673	argS	Arginine--tRNA ligase		0.012	0.094	0.185	0	0
903	425	ywiB	putative beta-barrel protein YwiB	EC:2.4.1.129, EC:3.4.16.4, EC:2.4.1.129, EC:3.4.16.4	0	0.023	0.364	0.003	0
904	2069	pbpG	Penicillin-binding protein 2D		0.004	0.024	0.1	0.001	0
905	518	.	hypothetical protein		0	0.076	0.199	0.006	0
906	653	rip2	Putative zinc metalloprotease Rip2	EC:5.3.2.6	0.013	0.06	0.079	0.003	0
907	185	ywhB	2-hydroxymuconate tautomerase		0	0.159	0.278	0	0
908	509	.	hypothetical protein		0	0.058	0.101	0	0
909	1304	.	Deoxyguanosinetriphosphate triphosphohydrolase-like protein	EC:1.2.1.41	0.016	0.06	0.119	0.002	0
910	683	proA_2	Gamma-glutamyl phosphate reductase	EC:1.1.1.47	0.036	0.029	0.151	0.014	0
911	743	bacC_1	Dihydroanticapsin 7-dehydrogenase		0.022	0.013	0.139	0.001	0
912	926	.	hypothetical protein	EC:1.1.1.6	0	0.064	0.279	0.009	0
913	1094	gldA	Glycerol dehydrogenase		0	0.027	0.472	0	0
914	392	ytrA_4	HTH-type transcriptional repressor YtrA	,	0	0.05	0.526	0	0
915	689	ytrB_2	ABC transporter ATP-binding protein YtrB		0	0.086	0.15	0	0
916	830	.	hypothetical protein		0	0.107	0.062	0	0
917	1220	.	hypothetical protein	EC:6.2.1.-, EC:6.2.1.3	0.013	0.008	0.212	0	0
918	1589	fadD3_2	3-[(3aS,4S,7aS)-7a-methyl-1, 5-dioxo-octahydro-1H-inden-4-yl]propanoyl:CoA ligase		0	0.087	0.13	0.001	0
919	299	.	hypothetical protein	EC:1.7.1.7	0.014	0.197	0	0	0
920	983	guaC	GMP reductase	EC:1.4.1.1, EC:1.5.1.24	0	0.07	0.42	0	0
921	1052	ald	Alanine dehydrogenase		0.008	0.066	0.294	0	0
922	986	ligC	4-carboxy-2-hydroxymuconate-6-semialdehyde dehydrogenase	EC:3.1.3.24	0.008	0.03	0.105	0	0
923	845	ywpJ_2	Phosphatase YwpJ		0.01	0.047	0	0	0
924	215	.	hypothetical protein	EC:2.5.1.48, EC:4.4.1.1, EC:4.4.1.13	0.019	0	0.239	0	0
925	1121	metI	Cystathionine gamma-synthase/O-acetylhomoserine (thiol)-lyase	EC:2.5.1.48, EC:4.4.1.1, EC:4.4.1.13, EC:4.4.1.1, EC:4.4.1.2	0.015	0.035	0.276	0	0
926	1208	metC	Cystathionine beta-lyase MetC		0.01	0.049	0.256	0.002	0
927	830	ecfT_2	Energy-coupling factor transporter transmembrane protein EcfT	EC:7.-.-.-, EC:7.-.-.-	0.015	0.036	0	0.001	0
928	1712	ykoD_2	Putative HMP/thiamine import ATP-binding protein YkoD		0.007	0.075	0.181	0.001	0
929	554	.	hypothetical protein	EC:2.5.1.63	0.015	0.053	0.372	0.004	0
930	857	salL	Adenosyl-chloride synthase		0.01	0.069	0.241	0	0
931	140	.	hypothetical protein	EC:2.7.1.2, EC:2.7.1.4, EC:2.7.1.60	0	0.21	0	0	0
932	881	gmuE	Putative fructokinase		0	0.022	0.059	0	0
933	173	.	hypothetical protein	EC:3.5.1.-	0	0	0	0	0
934	785	pdaA	Peptidoglycan-N-acetylmuramic acid deacetylase PdaA	EC:2.7.1.28, EC:2.7.1.29, EC:4.6.1.15, EC:2.7.1.121	0.026	0.063	0.329	0	0
935	995	dhaK	PTS-dependent dihydroxyacetone kinase, dihydroxyacetone-binding subunit DhaK	EC:2.7.1.121	0.008	0.04	0.363	0	0
936	620	dhaL	PTS-dependent dihydroxyacetone kinase, ADP-binding subunit DhaL		0	0.064	0.166	0	0
937	380	dhaM	PTS-dependent dihydroxyacetone kinase, phosphotransferase subunit DhaM	EC:2.1.1.35, EC:2.1.1.190	0	0.052	0.136	0.006	0
938	1385	rlmCD_2	23S rRNA (uracil-C(5))-methyltransferase RlmCD		0.03	0.043	0.149	0.003	0
939	530	.	hypothetical protein		0	0.056	0.778	0	0
940	263	.	hypothetical protein	EC:1.14.13.82, EC:1.14.15.30	0.015	0.037	0.587	0	0
941	1028	ndmA	Methylxanthine N1-demethylase NdmA		0.008	0.038	0.201	0.001	0
942	1376	pucK_1	Uric acid permease PucK	EC:3.5.4.3	0.006	0.029	0.338	0.004	0
943	1364	guaD	Guanine deaminase	EC:2.5.1.48, EC:4.4.1.1, EC:4.4.1.13, EC:4.4.1.1, EC:4.4.1.2	0	0.029	0.265	0.004	0
944	974	mccB	Cystathionine gamma-lyase		0.004	0.01	0.53	0	0
945	422	.	hypothetical protein	EC:2.7.1.194	0.01	0.023	0.244	0	0
946	275	ulaB	Ascorbate-specific PTS system EIIB component		0.03	0.071	0	0	0
947	704	lutC	Lactate utilization protein C		0	0	0.513	0	0
948	1421	lutB	Lactate utilization protein B		0.006	0.062	0.036	0	0
949	719	lutA_2	Lactate utilization protein A		0	0.068	0.072	0	0
950	707	lutR	HTH-type transcriptional regulator LutR		0.006	0.028	0.365	0	0
951	737	.	Putative glutamine amidotransferase	EC:3.4.11.-	0.022	0.053	0.42	0	0
952	818	dppA	D-aminopeptidase		0.005	0	0.189	0	0
953	1730	rocR_1	Arginine utilization regulatory protein RocR		0.005	0.017	0.209	0	0
954	962	oppF_3	Oligopeptide transport ATP-binding protein OppF		0.008	0.051	0.215	0.004	0
955	1007	oppD_4	Oligopeptide transport ATP-binding protein OppD		0.016	0.029	0.205	0	0
956	905	gsiD	Glutathione transport system permease protein GsiD		0.014	0.011	0.456	0.002	0
957	476	gsiC_2	Glutathione transport system permease protein GsiC		0.051	0.062	0.325	0	0
958	323	.	hypothetical protein	EC:7.-.-.-, EC:7.-.-.-	0.025	0.091	0	0	0
959	836	ecfA2_1	Energy-coupling factor transporter ATP-binding protein EcfA2	EC:7.-.-.-, EC:7.-.-.-	0.015	0.024	0	0.005	0
960	896	ecfA1_1	Energy-coupling factor transporter ATP-binding protein EcfA1		0.005	0.033	0.115	0	0
961	245	.	hypothetical protein		0.017	0.04	0.84	0	0
962	365	rplQ	50S ribosomal protein L17	EC:2.7.7.6	0.056	0.108	0.141	0	0
963	944	rpoA	DNA-directed RNA polymerase subunit alpha		0.009	0.01	0.547	1.97	0
964	389	rpsK	30S ribosomal protein S11		0	0.657	1.987	5.038	0.033
965	365	rpsM	30S ribosomal protein S13		0.034	0.189	0.565	0.018	0
966	113	rpmJ	50S ribosomal protein L36		0.215	2.682	7.252	1.043	0.064
967	218	infA	Translation initiation factor IF-1		0.019	0	0.236	0	0
968	305	.	hypothetical protein	EC:2.7.4.3	0.013	0.097	0.338	0	0
969	650	adk	Adenylate kinase		0	0.061	0.476	0	0
970	1292	secY	Protein translocase subunit SecY		0.009	0.015	0.36	0.965	0
971	440	rplO	50S ribosomal protein L15		0	0	2.578	0.032	0.021
972	179	rpmD	50S ribosomal protein L30		0	0	0	0	0.03
973	500	rpsE	30S ribosomal protein S5		0.033	0.236	2.372	0.479	0.018
974	362	rplR	50S ribosomal protein L18		0	0.082	0.427	0.003	0
975	536	rplF	50S ribosomal protein L6		0	0.11	0.481	0.002	0
976	398	rpsH	30S ribosomal protein S8		0.051	0.346	0.389	0.033	0
977	185	rpsN1	30S ribosomal protein S14		0.022	0.371	8.612	2.911	0.049
978	542	rplE	50S ribosomal protein L5		0.098	0.2	1.903	5.46	0.007
979	314	rplX	50S ribosomal protein L24		0.013	0.031	0.164	0.007	0
980	368	rplN	50S ribosomal protein L14		0.067	0.347	6.302	0.12	0
981	263	rpsQ	30S ribosomal protein S17		0.046	0.336	2.153	0.016	0
982	200	rpmC	50S ribosomal protein L29		0.041	0.147	1.285	0.059	0.036
983	188	rplP	50S ribosomal protein L16	EC:2.4.1.-	0.022	0.209	1.367	11.54	0.01
984	1319	.	hypothetical protein		0.019	0.015	0.391	0.003	0
985	1091	.	hypothetical protein	EC:2.4.1.-	0.007	0.036	0.284	0.002	0
986	1178	.	hypothetical protein	EC:2.4.1.287	0	0.033	0.088	0	0
987	1007	.	hypothetical protein	EC:5.4.99.9, EC:2.4.-.-	0.012	0.02	0.256	0.001	0
988	1265	tuaH	Putative teichuronic acid biosynthesis glycosyltransferase TuaH		0.01	0.023	0.408	0.003	0
989	698	epsL	putative sugar transferase EpsL	EC:2.7.7.9, EC:5.4.2.8	0.018	0.042	0.148	0	0
990	896	gtaB_2	UTP--glucose-1-phosphate uridylyltransferase	EC:3.1.3.48	0.014	0.011	0.173	0.001	0
991	764	ywqE_1	Tyrosine-protein phosphatase YwqE	EC:2.7.10.2, EC:2.7.10.2	0.021	0	0.27	0.007	0
992	695	ywqD_1	Tyrosine-protein kinase YwqD		0.012	0	0.371	0.002	0
993	737	ywqC_1	putative capsular polysaccharide biosynthesis protein YwqC		0.022	0.053	0.35	0.001	0
994	812	.	hypothetical protein		0.005	0	0.127	0.001	0
995	266	.	hypothetical protein	EC:2.4.2.22	0	0.037	0	0	0
996	587	xpt	Xanthine phosphoribosyltransferase		0	0.034	0.527	0.002	0
997	1307	pucK_2	Uric acid permease PucK		0.006	0.038	0.119	0.002	0
998	3671	der_1	GTPase Der	EC:2.7.7.7, EC:3.1.26.4, EC:3.2.2.10, EC:3.2.2.-	0.002	0.048	0.211	0.001	0
999	908	ypcP	5'-3' exonuclease		0	0.033	0.341	0	0
1000	128	.	hypothetical protein		0	0.076	0.801	0	0
1001	275	.	hypothetical protein		0	0	0.187	0	0
1002	923	.	hypothetical protein	EC:3.1.26.4	0.004	0.064	0.336	0.002	0
1003	665	.	hypothetical protein		0.006	0.089	0.155	0.002	0
1004	209	.	hypothetical protein		0.019	0.094	0	0.005	0
1005	200	cspD	Cold shock protein CspD		0	0.147	0.257	0.005	0
1006	419	mntR	Transcriptional regulator MntR		0	0.047	0.615	0.003	0
1007	224	.	hypothetical protein		0	0.088	0.459	0	0
1008	317	.	hypothetical protein	EC:4.1.1.23	0.013	0.031	0	0.007	0
1009	713	pyrF	Orotidine 5'-phosphate decarboxylase	EC:1.3.98.1, EC:1.3.5.2, EC:1.3.1.1, EC:1.3.1.14	0.011	0.041	0.072	0	0
1010	938	pyrD	Dihydroorotate dehydrogenase B (NAD(+)), catalytic subunit		0	0.021	0.11	0.001	0
1011	776	pyrK	Dihydroorotate dehydrogenase B (NAD(+)), electron transfer subunit	EC:6.3.5.5,	0	0.025	0.333	0.001	0
1012	3215	carB_1	Carbamoyl-phosphate synthase large chain	EC:6.3.5.5	0.01	0.058	0.112	0.008	0.002
1013	1097	carA_1	Carbamoyl-phosphate synthase small chain	EC:3.5.2.3	0	0.063	0.282	0.002	0
1014	1292	pyrC	Dihydroorotase	EC:2.1.3.2	0.006	0.008	0.12	0	0
1015	935	pyrB	Aspartate carbamoyltransferase	EC:2.4.2.9	0	0.063	0.055	0	0
1016	539	pyrR	Bifunctional protein PyrR	EC:5.4.99.23	0.015	0.11	0.287	0	0
1017	911	rluD_1	Ribosomal large subunit pseudouridine synthase D	EC:3.4.23.36	0.013	0.054	0.113	0.001	0
1018	464	lspA	Lipoprotein signal peptidase		0.018	0.021	0.111	0	0
1019	188	dksA	RNA polymerase-binding transcription factor DksA		0	0.052	0	0	0
1020	290	yidD	Putative membrane protein insertion efficiency factor		0	0	0.533	0.004	0
1021	434	dps_2	ral stress protein 20U		0	0	0.238	0.002	0
1022	251	.	hypothetical protein	EC:2.6.1.42	0	0	0.82	0.004	0
1023	1076	ilvE	Branched-chain-amino-acid transaminase 1		0.008	0.018	0.144	0.001	0
1024	326	.	hypothetical protein	EC:3.6.1.55	0.013	0	0.158	0	0
1025	473	ytkD	Putative 8-oxo-dGTP diphosphatase YtkD		0.017	0.062	0.436	0	0
1026	806	ribX_2	Riboflavin transport system permease protein RibX		0.005	0.037	0.192	0	0
1027	779	ssuB_1	Aliphatic sulfonates import ATP-binding protein SsuB		0.005	0.051	0.199	0.011	0.002
1028	1004	.	hypothetical protein		0.016	0.079	0.051	0.001	0
1029	242	.	hypothetical protein		0	0.081	0.213	0.004	0
1030	290	.	hypothetical protein	EC:4.1.1.49	0	0.068	0.355	0.007	0
1031	1586	pckA	Phosphoenolpyruvate carboxykinase (ATP)	EC:2.5.1.6,	0.013	0.075	0.423	0.003	0
1032	1196	metK	S-adenosylmethionine synthase		0.007	0.033	0.086	0.003	0
1033	413	fdtC	dTDP-3-amino-3,6-dideoxy-alpha-D-galactopyranose 3-N-acetyltransferase	EC:3.1.2.21, EC:2.7.7.7	0	0.024	0	0.003	0
1034	1691	dnaX_1	DNA polymerase III subunit tau		0	0.023	0.122	0.014	0
1035	320	.	Nucleoid-associated protein		0	0.031	0	0	0
1036	596	recR	Recombination protein RecR		0.021	0	0	0	0
1037	227	.	hypothetical protein		0.018	0.043	0.453	0	0
1038	263	bofA	Sigma-K factor-processing regulatory protein BofA		0	0.037	0	0	0
1039	76	.	tRNA-Ile		0	0.128	0	0	0
1040	72	.	tRNA-Ala		0.224	6.079	1.416	0	0.1
1041	191	csfB	Anti-sigma-G factor Gin	EC:2.7.4.9	0	0.051	0	0	0
1042	635	tmk	Thymidylate kinase		0.006	0.031	0.244	0	0
1043	416	.	hypothetical protein		0.01	0.047	0.248	0	0
1044	440	.	hypothetical protein	EC:2.7.7.7	0	0.089	0.117	0	0
1045	1001	dnaX_2	DNA polymerase III subunit gamma/tau		0	0.039	0.103	0.002	0
1046	827	.	hypothetical protein		0.01	0.06	0.187	0	0
1047	368	yabA	Initiation-control protein YabA	EC:2.1.1.172, EC:2.1.1.223	0	0.107	0.56	0	0
1048	743	yfiC	tRNA1(Val) (adenine(37)-N6)-methyltransferase		0.011	0.053	0.347	0	0
1049	284	.	hypothetical protein	EC:2.1.1.198	0	0.069	0.363	0	0
1050	905	rsmI	Ribosomal RNA small subunit methyltransferase I		0	0.011	0.399	0	0
1051	692	tsf	Elongation factor Ts	EC:2.7.4.22	0.018	0.028	0.075	0	0
1052	788	pyrH	Uridylate kinase		0.026	0.062	0.262	0.167	0
1053	557	frr	Ribosome-recycling factor	EC:2.5.1.31, EC:2.5.1.68	0	0.053	0.37	0.002	0
1054	776	uppS	Isoprenyl transferase	EC:2.7.7.41	0.026	0.076	0.133	0.001	0
1055	797	cdsA	Phosphatidate cytidylyltransferase	EC:1.1.1.267	0.026	0.025	0.259	0.003	0
1056	1157	dxr	1-deoxy-D-xylulose 5-phosphate reductoisomerase	EC:3.4.24.-	0	0.034	0	0.001	0
1057	1256	rasP	Regulator of sigma-W protease RasP	EC:6.1.1.15	0	0.047	0.164	0.002	0
1058	203	proS_1	Proline--tRNA ligase	EC:6.1.1.15	0	0	0.253	0	0
1059	1502	proS_2	Proline--tRNA ligase		0.014	0.039	0.034	0.002	0
1060	341	.	hypothetical protein	EC:3.1.6.-, EC:2.7.8.20	0.024	0.087	0.151	0	0
1061	1946	ltaS1	Lipoteichoic acid synthase 1		0.006	0.051	0.159	0.001	0
1062	758	.	hypothetical protein	EC:1.1.1.100, EC:1.3.1.-	0	0.039	0.136	0	0
1063	782	bacC_2	Dihydroanticapsin 7-dehydrogenase		0.01	0.013	0.066	0	0
1064	227	.	hypothetical protein		0	0.043	0.453	0	0
1065	617	.	hypothetical protein	EC:1.8.4.8, EC:1.8.4.10	0.026	0.016	0.084	0.002	0
1066	710	cysH_2	Phosphoadenosine phosphosulfate reductase	EC:5.4.2.11	0.023	0.055	0	0.006	0
1067	542	pspB	Putative phosphoserine phosphatase 2	EC:4.4.1.19	0.015	0	0.285	0.004	0
1068	749	yitD	Phosphosulfolactate synthase		0.016	0.053	0.276	0.003	0
1069	1259	ymfD_2	Bacillibactin exporter		0.006	0.047	0	0.001	0
1070	302	.	hypothetical protein		0	0.033	0	0.004	0
1071	161	.	hypothetical protein	EC:4.2.3.1	0	0.122	0	0	0
1072	1043	thrC	Threonine synthase	EC:1.1.1.3, EC:2.7.2.4, EC:1.1.1.3	0.004	0.019	0.198	0.002	0
1073	1298	hom_1	Homoserine dehydrogenase	EC:5.4.99.5	0.022	0.053	0.08	0.005	0
1074	443	.	hypothetical protein		0	0.022	0	0	0
1075	1670	mcpB_1	Methyl-accepting chemotaxis protein McpB	EC:5.4.2.6	0.005	0.041	0.062	0.001	0
1076	671	yvdM	Beta-phosphoglucomutase	EC:5.1.1.1,	0.018	0.044	0.308	0	0.005
1077	1025	exuR	putative HTH-type transcriptional repressor ExuR	EC:3.2.1.-, EC:2.4.1.64, EC:2.4.1.230	0.008	0.048	0.201	0.002	0
1078	263	.	hypothetical protein		0.015	0	1.174	0.004	0
1079	308	.	hypothetical protein		0.04	0.096	0.167	0.003	0
1080	1652	ubiB	putative protein kinase UbiB		0.002	0.042	0.125	0.001	0
1081	233	lytA	Membrane-bound protein LytA	EC:3.2.1.10, EC:3.2.1.20	0.017	0.042	0	0	0
1082	1673	malL_1	Oligo-1,6-glucosidase 1	EC:2.4.1.8, EC:2.4.1.64, EC:2.4.1.230	0.007	0.047	0	0	0
1083	1928	malP	Maltose phosphorylase		0.002	0.046	0.161	0.003	0.002
1084	956	degA	HTH-type transcriptional regulator DegA	EC:6.1.1.10, EC:6.1.1.6	0.009	0	0.648	0	0
1085	1484	lysS	Lysine--tRNA ligase		0.014	0.04	0.487	0	0
1086	227	clgR	Transcriptional regulator ClgR	EC:2.7.6.3, EC:4.1.2.25, EC:2.7.6.3	0.018	0.173	0.453	0	0
1087	524	sulD	Bifunctional folate synthesis protein	EC:4.1.2.25, EC:5.1.99.8, EC:1.13.11.81,	0.016	0	0.197	0	0
1088	371	folB	Dihydroneopterin aldolase	EC:2.5.1.15, EC:2.7.6.3, EC:4.1.2.25, EC:5.1.99.8, EC:1.13.11.81	0	0.053	0.278	0	0
1089	824	folP	Dihydropteroate synthase	EC:2.5.1.47	0.02	0.072	0.188	0.001	0
1090	923	cysK	Cysteine synthase		0.009	0.032	0.28	0	0
1091	422	hslO	33 kDa chaperonin		0	0.023	0	0	0
1092	1193	ycaD	putative MFS-type transporter YcaD	EC:7.2.2.12, EC:7.2.2.21	0	0	0.389	0.003	0
1093	1922	zosA	Zinc-transporting ATPase		0.019	0.021	0.296	0.002	0
1094	836	.	hypothetical protein		0.024	0.094	0.247	0.001	0
1095	344	.	hypothetical protein	EC:3.1.3.48	0.012	0.114	0.3	0	0
1096	545	yfkJ	Low molecular weight protein-tyrosine-phosphatase YfkJ		0.007	0.09	0.189	0.002	0
1097	224	.	hypothetical protein		0.018	0.088	0	0	0
1098	377	.	hypothetical protein	EC:3.4.11.18	0.011	0.026	0.273	0	0
1099	821	map	Methionine aminopeptidase 1		0.005	0.048	0.314	0.013	0
1100	1220	.	hypothetical protein		0.02	0.081	0.085	0.004	0
1101	73	.	tRNA-Val		0	0.4	0	0	0
1102	1124	yndE	Spore germination protein YndE		0.004	0.018	0.184	0	0
1103	1214	gerBC_2	Spore germination protein B3		0.01	0.041	0.128	0	0
1104	1610	gerBA_2	Spore germination protein B1		0	0.043	0.225	0	0
1105	260	.	hypothetical protein	EC:3.1.31.1	0.016	0.189	0.198	0	0
1106	830	yokF	SPBc2 prophage-derived endonuclease YokF		0.025	0.131	0.187	0	0
1107	1574	prfC	Peptide chain release factor 3		0.013	0.106	0.066	0.012	0
1108	803	.	hypothetical protein		0.01	0.025	0.129	0.003	0
1109	197	sspD	Small, acid-soluble spore protein D		0.021	0	0.783	0	0
1110	1349	ktrB	Ktr system potassium uptake protein B		0.006	0.015	0.268	0.002	0
1111	1025	.	hypothetical protein	EC:4.1.2.9, EC:4.1.2.22	0.004	0.038	0.101	0.002	0
1112	356	xpkA_1	Xylulose-5-phosphate phosphoketolase	EC:4.1.2.9, EC:4.1.2.22	0	0.028	0	0	0
1113	1103	xpkA_2	Xylulose-5-phosphate phosphoketolase	EC:5.3.1.4	0	0.027	0.047	0	0
1114	1424	araA	L-arabinose isomerase	EC:5.1.3.4	0.02	0.125	1.378	0.005	0
1115	698	ulaF	L-ribulose-5-phosphate 4-epimerase UlaF	EC:2.7.1.16	0.006	0.085	0.074	0	0
1116	1673	araB	Ribulokinase		0.01	0.012	0.062	0.001	0
1117	659	ywqJ	Putative ribonuclease YwqJ		0.019	0.12	1.096	0	0
1118	311	.	hypothetical protein		0.026	0.19	0.497	0.003	0
1119	296	.	hypothetical protein	EC:2.7.1.33	0.014	0.033	1.044	0	0
1120	800	coaW	Type II pantothenate kinase		0.01	0.074	0.323	0	0
1121	428	.	hypothetical protein		0.01	0	0.482	0.005	0
1122	359	cheY_1	Chemotaxis protein CheY		0.011	0	0.574	0	0
1123	707	.	hypothetical protein	,	0.017	0.028	0.365	0.005	0
1124	1838	yheH_2	putative multidrug resistance ABC transporter ATP-binding/permease protein YheH	,	0.004	0.005	0.14	0.003	0
1125	1748	yheI_2	putative multidrug resistance ABC transporter ATP-binding/permease protein YheI		0.002	0.028	0.03	0.002	0
1126	218	.	hypothetical protein		0	0	0.236	0	0
1127	452	sirA	Sporulation inhibitor of replication protein SirA		0	0.087	0.114	0	0
1128	233	.	hypothetical protein		0	0.042	0	0	0
1129	677	yneB	Resolvase YneB	EC:3.4.21.88	0.012	0.058	0.152	0	0
1130	620	lexA	LexA repressor		0	0.079	0.166	0.003	0
1131	242	.	hypothetical protein	EC:3.2.1.10, EC:3.2.1.20, EC:3.2.1.93	0	0.162	0.425	0.004	0
1132	533	treA	Trehalose-6-phosphate hydrolase	EC:3.1.3.24	0.015	0.074	0.581	0	0
1133	749	ycsE	5-amino-6-(5-phospho-D-ribitylamino)uracil phosphatase YcsE		0.011	0.066	0	0.003	0
1134	146	.	hypothetical protein		0	0.335	0	0	0
1135	251	.	hypothetical protein	EC:3.6.4.12	0	0.078	0.205	0	0
1136	2339	yjcD	Putative ATP-dependent DNA helicase YjcD	EC:2.7.7.65	0.016	0.042	0.353	0.002	0
1137	1052	ydaM	putative diguanylate cyclase YdaM		0.023	0.084	0.294	0.002	0
1138	575	fadR_2	Fatty acid metabolism regulator protein		0.014	0	0.179	0.023	0
1139	2327	esaA_2	ESAT-6 secretion accessory factor EsaA	EC:7.2.2.-,	0	0.042	0.133	0	0
1140	803	ylmA	putative ABC transporter ATP-binding protein YlmA		0	0.025	0.193	0.001	0
1141	482	nudC	NADH pyrophosphatase	EC:3.6.1.55	0.008	0.061	0.321	0	0
1142	410	ndx1	Diadenosine hexaphosphate hydrolase	EC:1.4.1.18	0.01	0.072	0.377	0	0
1143	1148	lysDH	Lysine 6-dehydrogenase	EC:1.3.99.32	0.004	0.051	0.135	0.005	0
1144	1208	bcd_2	Acyl-CoA dehydrogenase, short-chain specific		0.007	0.049	0.299	0.003	0
1145	242	.	hypothetical protein	EC:1.1.1.1, EC:1.6.5.5, EC:1.3.1.48	0	0	0.425	0	0
1146	1010	yfmJ	Putative NADP-dependent oxidoreductase YfmJ	EC:3.1.2.-, EC:3.1.2.-	0.012	0.039	0.562	0	0
1147	407	.	Putative esterase	EC:1.1.1.-, EC:1.1.1.76, EC:1.1.1.304	0.01	0.073	0.253	0	0
1148	743	bacC_3	Dihydroanticapsin 7-dehydrogenase	EC:1.6.5.5	0.005	0.106	0.139	0	0
1149	986	ppsC_2	Phthiocerol/phenolphthiocerol synthesis polyketide synthase type I PpsC	EC:6.2.1.-, EC:6.2.1.3	0	0.05	0	0.002	0
1150	1613	fadD_1	Long-chain-fatty-acid--CoA ligase		0	0.073	0.224	0.003	0
1151	260	.	hypothetical protein		0	0.227	0	0.008	0
1152	749	xynD	Bifunctional xylanase/deacetylase		0.016	0.039	0.207	0.004	0
1153	644	.	hypothetical protein		0.006	0.015	0.481	0.002	0
1154	551	gerD	Spore germination protein GerD		0.015	0.107	0.468	0	0
1155	1058	salA	Iron-sulfur cluster carrier protein	EC:3.5.1.28	0.019	0.047	0.098	0	0
1156	740	cwlD	Germination-specific N-acetylmuramoyl-L-alanine amidase		0.006	0.106	0.349	0.001	0
1157	455	.	hypothetical protein	, EC:2.7.8.12	0	0.065	0.113	0	0
1158	446	treR_1	HTH-type transcriptional regulator TreR	, EC:2.7.8.12	0.018	0.11	0.231	0	0
1159	185	treR_2	HTH-type transcriptional regulator TreR		0.044	0.212	0	0	0
1160	680	mntH_1	Divalent metal cation transporter MntH		0.018	0.087	0	0	0
1161	656	mntH_2	Divalent metal cation transporter MntH		0.006	0	0	0	0
1162	725	.	hypothetical protein	EC:2.7.1.196, EC:2.7.1.205	0	0.068	0.356	0	0
1163	335	licA_1	Lichenan-specific phosphotransferase enzyme IIA component		0	0	0.154	0	0
1164	356	.	hypothetical protein		0	0.083	0.145	0.006	0
1165	1976	yxdM_1	ABC transporter permease protein YxdM		0.006	0.035	0.235	0	0.002
1166	767	yxdL	ABC transporter ATP-binding protein YxdL	EC:2.7.13.3	0.016	0.039	0.135	0.003	0
1167	1001	graS_1	Sensor histidine kinase GraS		0.004	0.049	0.155	0	0
[truncated: 1,863 more rows]

## Sheet: Corynebacterium sp. KG4
information					Normalized RPKM values of s (days)
[truncated: 2,871 more rows]

## Sheet: Staphylococcus sp. KG5
information					Normalized RPKM values of s (days)
[truncated: 2,736 more rows]

[truncated: 12 more sheets: Halomonas sp. KG6, Virgibacillus sp. KG7, Alteromonadaceae sp. KG8, Idiomarinaceae sp. KG9, Micrococcaceae sp. KG10, Tetragenococcus sp. KG11, Tetragenococcus sp. KG12, Chromohalobacter sp. KG13, Marinobacter sp. KG14, Aspergillus sp. KG15, Wickerhamomyces sp. KG16, Debaryomyces sp. C11]
